# Supplementary material for: Polygenic scores for cardiovascular risk factors improve estimation of clinical outcomes in CCB treatment compared to pharmacogenetic variants alone
Source: Pharmacogenomics J. 2024 Apr 17;24(3):12. doi: 10.1038/s41397-024-00333-2 (PMC11023935; doi:10.1038/s41397-024-00333-2)
Supplement: Supplementary file 2 — Supplementary Tables [file 41397_2024_333_MOESM2_ESM.xlsx]

## Sheet: Sup table 1
Genetic variants used to construct polygenic scores
See Table 1 in the manuscript for list of references
See Supplementary Methods for information on how these variants were selected/used for polygenic score analysis
	pos_b37=chromosomal location, hg19/b37
	BETA/SE=reported association between effect allele and the trait
	hwe_p=exact Hardy-Weinberg Equilibrium test (QCTOOL v2, in UK Biobank 451,000 EUR participants)
	impute_info=imputation quality INFO score (QCTOOL v2, in UK Biobank 451,000 EUR participants)
	missing_proportion=proportion of participants missing genotype information (QCTOOL v2, in UK Biobank 451,000 EUR participants)
Trait	RSID	CHR	pos_b37	EffectAllele	OtherAllele	EffectAlleleFrequency	BETA	SE	hwe_p	impute_info	missing_proportion
Appendicular lean mass (UKB)	rs7418410	1	10236402	T	C	0.4089	0.0155	0.0019	0.772191	0.995038	-1.28936e-16
Appendicular lean mass (UKB)	rs11121615	1	10825577	T	C	0.6894	-0.0202	0.002	0.780522	0.986089	-6.6789e-14
Appendicular lean mass (UKB)	rs2791654	1	11129317	A	G	0.7062	-0.0239	0.0022	0.692305	0.909525	-1.48535e-13
Appendicular lean mass (UKB)	rs12563442	1	19786695	C	T	0.2669	0.0122	0.0021	0.621484	0.985473	-9.79916e-15
Appendicular lean mass (UKB)	rs212526	1	21584941	C	T	0.6007	0.0214	0.0019	0.136373	0.996608	-3.99703e-15
Appendicular lean mass (UKB)	rs7543136	1	22472451	T	C	0.7209	-0.021	0.0021	0.173084	0.989272	-1.58592e-14
Appendicular lean mass (UKB)	rs2807339	1	22578063	C	T	0.7586	0.0162	0.0022	0.433878	0.997501	-5.15745e-16
Appendicular lean mass (UKB)	rs80295797	1	23341690	T	C	0.3265	-0.0198	0.002	0.436148	0.996146	3.86809e-16
Appendicular lean mass (UKB)	rs4274112	1	26746199	G	A	0.3733	-0.0217	0.002	0.048713	0.967306	1.57302e-14
Appendicular lean mass (UKB)	rs6425817	1	33873034	G	A	0.6724	0.0157	0.002	0.600623	0.997975	8.76767e-15
Appendicular lean mass (UKB)	rs7522400	1	36613380	G	A	0.7683	0.0129	0.0022	0.762846	0.997011	5.28639e-15
Appendicular lean mass (UKB)	rs113107560	1	36747842	G	T	0.4118	-0.019	0.0019	0.316412	0.966415	6.83363e-15
Appendicular lean mass (UKB)	rs4360494	1	38455891	C	G	0.5541	-0.0198	0.0019	0.334947	0.995122	-5.54426e-15
Appendicular lean mass (UKB)	rs2885697	1	41544279	T	G	0.665	-0.0323	0.002	0.763845	0.999898	9.02554e-16
Appendicular lean mass (UKB)	rs11210892	1	44100084	A	G	0.6745	0.0118	0.002	0.433146	0.999657	-1.93404e-15
Appendicular lean mass (UKB)	rs12074850	1	51248316	G	A	0.0898	0.0393	0.0033	0.615356	0.99921	7.73618e-16
Appendicular lean mass (UKB)	rs1514134	1	56116513	C	T	0.3849	-0.0114	0.0019	0.271559	0.994218	5.28639e-15
Appendicular lean mass (UKB)	rs150188352	1	56632354	CAAT	C	0.1935	0.0305	0.0024	0.376321	0.994332	-2.57873e-15
Appendicular lean mass (UKB)	rs670318	1	63727542	C	T	0.9515	0.0413	0.0044	0.460789	1	0
Appendicular lean mass (UKB)	rs2025609	1	67422990	G	C	0.8511	0.0186	0.0026	0.9068	0.99084	6.70469e-15
Appendicular lean mass (UKB)	rs7543202	1	73872885	G	A	0.6229	0.0129	0.0019	0.170685	0.990507	1.28936e-15
Appendicular lean mass (UKB)	rs7543202	1	73872885	G	A	0.6229	0.0129	0.0019	0.42931	0.961803	8.5098e-15
Appendicular lean mass (UKB)	rs34517439	1	78450517	A	C	0.1221	0.0421	0.0029	0.0660934	0.971923	2.20481e-14
Appendicular lean mass (UKB)	rs10922475	1	89142142	A	C	0.5395	0.0159	0.0019	0.092956	0.998663	-1.54724e-15
Appendicular lean mass (UKB)	rs11590254	1	92316573	T	A	0.3114	0.0186	0.002	0.523675	0.990257	-1.28936e-16
Appendicular lean mass (UKB)	rs4847378	1	93324634	T	G	0.6121	0.0136	0.0019	0.500693	0.994995	-1.70196e-14
Appendicular lean mass (UKB)	rs1405227	1	98873390	A	G	0.3167	0.0129	0.002	0.849905	0.991664	1.03149e-15
Appendicular lean mass (UKB)	rs3768495	1	109935325	T	C	0.7173	-0.0178	0.0021	0.647276	0.998532	-2.96554e-15
Appendicular lean mass (UKB)	rs60804050	1	118870373	A	G	0.2559	-0.0217	0.0021	0.220714	0.999674	1.03149e-15
Appendicular lean mass (UKB)	rs28736838	1	120148713	T	C	0.3017	-0.0117	0.002	0.818329	0.992073	-1.80511e-15
Appendicular lean mass (UKB)	rs34654458	1	150546790	ATTT	A	0.5784	-0.0191	0.0019	0.893088	0.99957	2.57873e-16
Appendicular lean mass (UKB)	rs55717234	1	150999863	G	A	0.5732	0.0122	0.0019	0.0838742	1	0
Appendicular lean mass (UKB)	rs200091076	1	154598598	GT	G	0.6464	-0.0117	0.002	0.562215	0.932333	-2.424e-14
Appendicular lean mass (UKB)	rs905938	1	154991389	C	T	0.2649	0.0394	0.0021	0.388689	1	0
Appendicular lean mass (UKB)	rs4644481	1	155130900	T	C	0.4328	-0.0112	0.0019	0.00998517	0.993068	-9.79916e-15
Appendicular lean mass (UKB)	rs11580040	1	155198222	G	A	0.08	0.0325	0.0035	0.170807	0.993284	3.99703e-15
Appendicular lean mass (UKB)	rs2209098	1	172167226	C	T	0.3108	0.024	0.002	0.870401	0.999866	1.28936e-15
Appendicular lean mass (UKB)	rs17278379	1	172381284	C	T	0.124	0.0226	0.0029	0.188059	0.984029	1.34094e-14
Appendicular lean mass (UKB)	rs1325596	1	176794066	A	G	0.5476	0.0287	0.0019	0.0695826	0.999144	3.09447e-15
Appendicular lean mass (UKB)	rs200348453	1	182970296	AG	A	0.4736	-0.018	0.0019	0.0596044	0.942575	-7.34937e-15
Appendicular lean mass (UKB)	rs2025808	1	184161757	A	C	0.2541	0.0122	0.0022	0.618664	0.992889	0
Appendicular lean mass (UKB)	rs234640	1	184867830	T	C	0.5142	-0.0131	0.0019	0.0217904	0.983727	1.12175e-14
Appendicular lean mass (UKB)	rs6693481	1	203766395	C	T	0.6951	-0.0143	0.002	0.696866	0.993302	5.15745e-15
Appendicular lean mass (UKB)	rs61827272	1	203810763	C	T	0.2754	0.0144	0.0021	0.913994	0.995594	1.57302e-14
Appendicular lean mass (UKB)	rs7367519	1	204479176	C	T	0.6846	0.0164	0.002	0.559669	0.999236	-6.44682e-16
Appendicular lean mass (UKB)	rs951366	1	205685352	C	T	0.3932	0.0205	0.0019	0.383001	0.997785	-5.15745e-16
Appendicular lean mass (UKB)	rs66579625	1	212201175	CT	C	0.5837	0.0178	0.0019	0.142221	0.990456	-5.63452e-14
Appendicular lean mass (UKB)	rs4655345	1	214608704	G	A	0.3974	-0.0246	0.0019	0.0168669	0.994114	-4.77064e-15
Appendicular lean mass (UKB)	rs1797070	1	218630201	A	G	0.2684	0.0219	0.0021	0.662523	0.996126	1.16043e-15
Appendicular lean mass (UKB)	rs12724708	1	219620569	T	A	0.3574	0.0243	0.002	0.154137	1	0
Appendicular lean mass (UKB)	rs6675858	1	224559936	T	C	0.2141	-0.0137	0.0023	0.652067	0.992937	-5.15745e-16
Appendicular lean mass (UKB)	rs3033487	1	227731073	TCC	T	0.8119	0.0153	0.0024	0.715547	0.996067	1.14753e-14
Appendicular lean mass (UKB)	rs2789365	1	235515534	T	C	0.4807	-0.0145	0.0019	0.597762	1	0
Appendicular lean mass (UKB)	rs1005723	1	243646251	T	C	0.1908	0.0161	0.0024	0.1475	0.986263	6.18894e-15
Appendicular lean mass (UKB)	rs6721191	2	10190115	G	A	0.5779	-0.0144	0.0019	0.415404	1	0
Appendicular lean mass (UKB)	rs10205141	2	11313340	G	A	0.0476	0.0241	0.0044	0.780712	0.991536	8.38086e-15
Appendicular lean mass (UKB)	rs144627572	2	20583907	A	G	0.0329	0.0439	0.0053	0.925592	0.978735	4.12596e-15
Appendicular lean mass (UKB)	rs12713004	2	23896049	G	A	0.7254	0.0367	0.0021	0.488964	0.997584	-9.79916e-15
Appendicular lean mass (UKB)	rs10203386	2	25136866	A	T	0.4519	-0.0238	0.0019	0.398647	0.997251	-3.86809e-15
Appendicular lean mass (UKB)	rs10171272	2	25946636	A	C	0.3035	0.0136	0.002	0.205619	0.9888	-3.09447e-15
Appendicular lean mass (UKB)	rs1260326	2	27730940	C	T	0.6045	0.0323	0.0019	0.485245	1	0
Appendicular lean mass (UKB)	rs3769598	2	32679732	G	A	0.1438	0.0171	0.0027	0.302478	1	0
Appendicular lean mass (UKB)	rs10202845	2	42575820	G	A	0.1133	-0.0288	0.003	0.755541	0.977545	-2.8366e-15
Appendicular lean mass (UKB)	rs6739278	2	44401055	C	T	0.8079	-0.021	0.0024	0.635635	0.997733	1.28936e-16
Appendicular lean mass (UKB)	rs650508	2	45880122	C	G	0.3008	-0.013	0.002	0.681628	1	0
Appendicular lean mass (UKB)	rs60142646	2	46532856	TC	T	0.9479	-0.0237	0.0042	0.868359	0.985321	4.38384e-15
Appendicular lean mass (UKB)	rs60142646	2	46532856	TC	T	0.9479	-0.0237	0.0042	0.738097	0.968366	-3.17183e-14
Appendicular lean mass (UKB)	rs67716382	2	46890317	C	G	0.2214	0.0226	0.0023	0.317747	0.989564	-7.99405e-15
Appendicular lean mass (UKB)	rs2347603	2	47297426	A	T	0.7418	-0.0181	0.0022	0.729258	0.985934	-2.06298e-14
Appendicular lean mass (UKB)	rs202098543	2	55576869	AT	A	0.5806	-0.0132	0.002	0.982935	0.947007	-2.96554e-15
Appendicular lean mass (UKB)	rs59985551	2	56106928	T	C	0.2261	-0.0313	0.0022	0.296312	0.9989	-2.06298e-15
Appendicular lean mass (UKB)	rs2717008	2	58149158	C	T	0.3835	-0.0127	0.0019	0.957315	0.99787	1.03149e-15
Appendicular lean mass (UKB)	rs75022676	2	60293216	A	G	0.2079	-0.0163	0.0023	0.0467496	0.976958	3.30077e-14
Appendicular lean mass (UKB)	rs702886	2	65753310	G	A	0.3505	0.012	0.002	0.121786	0.995718	6.96256e-15
Appendicular lean mass (UKB)	rs17681189	2	65976175	A	C	0.4231	-0.0131	0.0019	0.574746	0.997218	-4.38384e-15
Appendicular lean mass (UKB)	rs76517946	2	68354936	A	C	0.0814	-0.0368	0.0035	0.171469	0.987687	2.06298e-15
Appendicular lean mass (UKB)	rs4852257	2	71678520	G	T	0.5763	-0.0231	0.0019	0.790894	0.991389	1.2249e-14
Appendicular lean mass (UKB)	rs62143873	2	72035050	A	G	0.5033	-0.0115	0.0019	0.059513	0.978768	-3.30077e-14
Appendicular lean mass (UKB)	rs55980611	2	74771027	A	C	0.1457	0.0164	0.0028	0.670849	0.908791	9.95388e-14
Appendicular lean mass (UKB)	rs14976	2	85818886	T	C	0.3057	0.0144	0.002	0.636615	0.996662	-1.4183e-15
Appendicular lean mass (UKB)	rs867529	2	88913273	C	G	0.2796	0.0184	0.0021	0.0491193	1	0
Appendicular lean mass (UKB)	rs72809820	2	97360079	T	C	0.324	-0.0111	0.002	0.389209	0.993174	4.88669e-14
Appendicular lean mass (UKB)	rs6543146	2	103096695	G	T	0.5579	0.0154	0.0019	0.795302	0.988014	-1.13464e-14
Appendicular lean mass (UKB)	rs6738207	2	105989716	A	G	0.4007	0.0127	0.0019	0.854926	0.991894	-1.28936e-15
Appendicular lean mass (UKB)	rs9636364	2	111992435	A	G	0.5429	0.011	0.0019	0.833637	0.998951	-2.57873e-15
Appendicular lean mass (UKB)	rs201570119	2	112256320	C	T	0.2098	0.0194	0.0023	0.709175	0.987244	3.2492e-14
Appendicular lean mass (UKB)	rs10864899	2	112929481	G	A	0.5643	-0.0112	0.0019	0.782998	0.98482	-1.18621e-14
Appendicular lean mass (UKB)	rs12616192	2	121568931	A	G	0.0676	-0.0261	0.0038	0.117541	0.967028	3.636e-14
Appendicular lean mass (UKB)	rs199647708	2	125352195	A	G	0.3969	0.0114	0.0019	0.774615	0.980107	-4.35805e-14
Appendicular lean mass (UKB)	rs71414738	2	127876242	T	C	0.1763	0.015	0.0025	0.890269	0.998262	-2.44979e-15
Appendicular lean mass (UKB)	rs35223841	2	144053000	GAA	G	0.3891	0.0106	0.0019	0.985022	0.977641	8.48401e-14
Appendicular lean mass (UKB)	rs61397287	2	144223279	T	A	0.0747	0.0235	0.0036	0.747439	0.995878	-2.57873e-15
Appendicular lean mass (UKB)	rs13391980	2	165504841	A	G	0.1198	-0.0225	0.0029	0.904411	0.994891	-4.12596e-15
Appendicular lean mass (UKB)	rs2390669	2	169091942	C	A	0.1289	0.0174	0.0028	0.710759	0.985125	2.14034e-14
Appendicular lean mass (UKB)	rs488621	2	169707552	G	A	0.4688	0.0191	0.0019	0.149755	0.999868	1.03149e-15
Appendicular lean mass (UKB)	rs55852614	2	172416869	C	T	0.2474	-0.0393	0.0022	0.624168	0.998596	-1.8309e-14
Appendicular lean mass (UKB)	rs17400325	2	178565913	C	T	0.0415	0.0345	0.0047	0.954981	1	0
Appendicular lean mass (UKB)	rs3063063	2	183231361	TGAA	T	0.6862	-0.0182	0.002	0.333427	0.986753	-2.86239e-14
Appendicular lean mass (UKB)	rs2138374	2	190014317	C	T	0.696	-0.0149	0.002	0.00385681	0.994982	-1.34094e-14
Appendicular lean mass (UKB)	rs144343497	2	191588534	TA	T	0.2164	-0.0134	0.0023	0.0196959	0.975745	2.8366e-15
Appendicular lean mass (UKB)	rs700677	2	198702424	A	C	0.3505	0.0173	0.002	0.64699	0.99786	-7.73618e-16
Appendicular lean mass (UKB)	rs34788019	2	201192126	CA	C	0.5433	-0.0139	0.0019	0.180991	0.9788	-4.93826e-14
Appendicular lean mass (UKB)	rs10221831	2	202107829	T	C	0.0321	0.03	0.0053	0.105295	0.989312	2.19192e-15
Appendicular lean mass (UKB)	rs12997625	2	202970250	T	C	0.5266	-0.017	0.0019	0.966654	0.994127	-2.32085e-15
Appendicular lean mass (UKB)	rs1035583	2	207326937	A	G	0.6177	0.0148	0.0019	0.742998	0.996796	2.8366e-15
Appendicular lean mass (UKB)	rs1047891	2	211540507	A	C	0.3159	0.0233	0.002	0.73053	1	0
Appendicular lean mass (UKB)	rs17773965	2	217631338	T	C	0.1412	-0.0163	0.0027	0.883435	0.988268	1.0057e-14
Appendicular lean mass (UKB)	rs13430869	2	218146818	T	G	0.7427	0.0272	0.0021	0.478132	0.995827	-5.41533e-15
Appendicular lean mass (UKB)	rs1478575	2	218278555	A	T	0.6843	0.0312	0.002	0.920331	0.995248	-9.54129e-15
Appendicular lean mass (UKB)	rs7598430	2	219193963	T	C	0.5046	-0.016	0.0019	0.985749	1	0
Appendicular lean mass (UKB)	rs11684531	2	219835489	G	A	0.1328	-0.0172	0.0028	0.800415	1	0
Appendicular lean mass (UKB)	rs1899040	2	223901896	T	C	0.7962	0.0152	0.0023	0.447712	0.980792	-2.60451e-14
Appendicular lean mass (UKB)	rs17408561	2	225474277	G	A	0.3908	0.0123	0.002	0.654897	0.932157	6.18894e-15
Appendicular lean mass (UKB)	rs17246129	2	227259964	A	G	0.3044	0.0254	0.002	0.572956	0.993777	4.12596e-15
Appendicular lean mass (UKB)	rs10202701	2	232328681	T	C	0.5419	0.0227	0.0019	0.120275	0.994165	-2.08877e-14
Appendicular lean mass (UKB)	rs3116194	2	233061266	A	T	0.0978	-0.0295	0.0032	0.703752	0.998886	7.73618e-16
Appendicular lean mass (UKB)	rs2305141	2	233684402	G	A	0.5961	0.0183	0.0019	0.819033	0.996819	2.96554e-15
Appendicular lean mass (UKB)	rs2971857	2	234369487	A	G	0.5752	-0.0119	0.0019	0.888589	0.99099	-2.57873e-14
Appendicular lean mass (UKB)	rs7570235	2	242491353	C	T	0.5911	-0.0168	0.0019	0.779554	0.986115	-9.41235e-15
Appendicular lean mass (UKB)	rs7610055	3	12388409	A	G	0.1207	-0.0373	0.0029	0.0421707	0.999718	0
Appendicular lean mass (UKB)	rs113671109	3	12620885	C	T	0.22	-0.015	0.0023	0.0600651	0.995796	7.73618e-16
Appendicular lean mass (UKB)	rs4076108	3	13736088	T	A	0.2449	0.0174	0.0022	0.765984	0.991388	6.06001e-15
Appendicular lean mass (UKB)	rs336630	3	18607538	T	C	0.43	-0.0106	0.0019	0.891388	0.989316	-3.09447e-15
Appendicular lean mass (UKB)	rs34312629	3	24079795	G	C	0.2613	-0.017	0.0021	0.00310505	0.991407	6.70469e-15
Appendicular lean mass (UKB)	rs6789000	3	25188002	T	G	0.6449	0.0121	0.002	0.373279	0.968872	-2.8366e-14
Appendicular lean mass (UKB)	rs591668	3	27535931	A	G	0.396	-0.0174	0.0019	0.252382	0.995546	6.44682e-16
Appendicular lean mass (UKB)	rs56239180	3	32937951	G	T	0.0237	-0.0459	0.0062	0.482585	0.985633	1.80511e-15
Appendicular lean mass (UKB)	rs4504126	3	33600582	C	A	0.0275	0.046	0.0058	0.824418	0.995018	3.86809e-16
Appendicular lean mass (UKB)	rs9838614	3	38537671	G	T	0.3881	-0.0185	0.0019	0.289251	0.997512	4.12596e-15
Appendicular lean mass (UKB)	rs140440099	3	50632595	A	G	0.0234	0.0613	0.0063	0.436048	0.986786	-3.17183e-14
Appendicular lean mass (UKB)	rs36012032	3	52814709	A	C	0.091	0.0298	0.0033	0.112879	0.994398	2.06298e-15
Appendicular lean mass (UKB)	rs6762851	3	56686329	C	T	0.3573	-0.0218	0.002	0.579287	0.99963	7.73618e-16
Appendicular lean mass (UKB)	rs839255	3	57974580	G	T	0.6847	-0.0126	0.0021	0.253923	0.968329	-4.38384e-15
Appendicular lean mass (UKB)	rs9828525	3	61552810	T	C	0.4113	0.0121	0.0019	0.00357725	0.9982	-1.03149e-15
Appendicular lean mass (UKB)	rs17718736	3	71555205	A	C	0.3226	0.0115	0.002	0.141217	0.991929	-2.16613e-14
Appendicular lean mass (UKB)	rs9809116	3	72397279	G	A	0.4081	-0.016	0.0019	0.884811	0.98497	9.02554e-15
Appendicular lean mass (UKB)	rs200739311	3	85650323	C	T	0.6188	-0.0128	0.002	0.964752	0.935281	1.67617e-14
Appendicular lean mass (UKB)	rs7633464	3	98715823	A	G	0.4786	0.0175	0.0019	0.37263	0.998497	5.15745e-16
Appendicular lean mass (UKB)	rs544136	3	101041229	G	T	0.7482	0.0121	0.0022	0.0310782	0.990579	-6.34367e-14
Appendicular lean mass (UKB)	rs4682483	3	112993982	A	G	0.1534	-0.0165	0.0026	0.396067	0.99712	1.80511e-15
Appendicular lean mass (UKB)	rs116493405	3	114733556	A	G	0.0537	0.0287	0.0042	0.408879	0.985018	-1.05728e-14
Appendicular lean mass (UKB)	rs182798714	3	128960869	T	A	0.0274	0.0376	0.0062	0.955697	0.85861	2.92685e-14
Appendicular lean mass (UKB)	rs4073154	3	129035485	G	A	0.7784	0.0274	0.0023	0.27017	0.99295	6.70469e-15
Appendicular lean mass (UKB)	rs9832919	3	132184526	G	A	0.3574	-0.0179	0.002	0.145244	0.997235	4.38384e-15
Appendicular lean mass (UKB)	rs1823217	3	134380959	G	A	0.6449	-0.0181	0.002	0.0562153	0.995099	1.28936e-15
Appendicular lean mass (UKB)	rs2871960	3	141121814	C	A	0.4448	0.0469	0.0019	0.438849	0.998761	1.26358e-14
Appendicular lean mass (UKB)	rs4683435	3	142624732	G	A	0.7723	0.0144	0.0022	0.70691	0.997165	-3.86809e-15
Appendicular lean mass (UKB)	rs900399	3	156798732	G	A	0.3986	0.0164	0.0019	0.474839	0.999034	-5.15745e-16
Appendicular lean mass (UKB)	rs1730028	3	157900789	G	T	0.4174	0.0131	0.0019	0.508534	0.999004	2.06298e-15
Appendicular lean mass (UKB)	rs1290786	3	169097381	T	C	0.4307	-0.0143	0.0019	0.268959	0.998413	5.15745e-16
Appendicular lean mass (UKB)	rs9647379	3	171785168	C	G	0.4111	0.0215	0.0019	0.0165159	0.993876	5.54426e-15
Appendicular lean mass (UKB)	rs115010283	3	172162393	C	G	0.3162	0.034	0.002	0.950716	0.998658	1.52145e-14
Appendicular lean mass (UKB)	rs34390533	3	184030838	A	C	0.248	-0.0257	0.0022	0.236883	0.993253	8.89661e-15
Appendicular lean mass (UKB)	rs2194411	3	185548663	A	G	0.1283	0.0443	0.0029	0.531581	0.976588	5.6732e-15
Appendicular lean mass (UKB)	rs11720869	3	185619716	A	G	0.6686	0.0141	0.002	0.258284	0.986717	-2.20481e-14
Appendicular lean mass (UKB)	rs73052033	3	185828465	C	T	0.1851	-0.0151	0.0024	0.379801	0.993919	6.70469e-15
Appendicular lean mass (UKB)	rs61732778	3	187443314	A	G	0.071	0.023	0.0037	0.00607049	0.997576	1.28936e-15
Appendicular lean mass (UKB)	rs11461979	3	196887239	TA	T	0.2649	0.0143	0.0022	0.987822	0.937009	5.08009e-14
Appendicular lean mass (UKB)	rs10005035	4	12865684	G	C	0.2823	-0.0175	0.0021	0.52006	0.995585	1.93404e-15
Appendicular lean mass (UKB)	rs1472852	4	17910236	A	C	0.1582	-0.0638	0.0026	0.242082	0.999004	9.02554e-16
Appendicular lean mass (UKB)	rs10019221	4	21785364	T	G	0.5974	-0.0124	0.0019	0.429647	0.99685	-4.38384e-15
Appendicular lean mass (UKB)	rs2324154	4	24027226	A	C	0.5096	0.015	0.0019	0.596102	0.995866	-1.28936e-15
Appendicular lean mass (UKB)	rs116339650	4	26200972	G	A	0.127	-0.0175	0.0029	0.978507	0.976197	4.17754e-14
Appendicular lean mass (UKB)	rs2303423	4	38120029	C	T	0.1095	0.0168	0.003	0.564487	0.997654	1.28936e-15
Appendicular lean mass (UKB)	rs36052389	4	39357183	AT	A	0.4554	0.0132	0.0019	0.1769	0.985033	3.86809e-16
Appendicular lean mass (UKB)	rs3103223	4	42402721	C	T	0.7397	0.0126	0.0022	0.443675	0.982876	-2.25639e-14
Appendicular lean mass (UKB)	rs963317	4	45129970	G	A	0.6629	-0.0136	0.002	0.445928	0.99935	3.09447e-15
Appendicular lean mass (UKB)	rs13109280	4	54380513	G	A	0.6618	0.0131	0.002	0.91525	0.972421	-2.8366e-14
Appendicular lean mass (UKB)	rs781669	4	57819794	T	C	0.5236	0.0164	0.0019	0.99762	0.999265	1.03149e-15
Appendicular lean mass (UKB)	rs139921635	4	73181637	T	G	0.0236	0.0385	0.0062	0.440279	1	0
Appendicular lean mass (UKB)	rs190823861	4	73505911	A	G	0.0466	-0.0345	0.0045	0.777725	0.982076	2.19192e-15
Appendicular lean mass (UKB)	rs145126099	4	77356278	TTGTCAGGTCTTTGTGGTGAGCTGAATTC	T	0.472	-0.0126	0.0019	0.204488	0.987878	-1.2249e-14
Appendicular lean mass (UKB)	rs1443536	4	82174165	G	A	0.305	0.0218	0.0021	0.880071	0.996012	3.35234e-15
Appendicular lean mass (UKB)	rs148617731	4	87616668	CAG	C	0.0519	0.041	0.0043	0.29102	0.995008	-1.32804e-14
Appendicular lean mass (UKB)	rs11727162	4	88606761	T	C	0.4987	-0.017	0.0019	0.818711	0.997413	2.06298e-15
Appendicular lean mass (UKB)	rs72657800	4	90822051	C	T	0.0773	-0.0219	0.0035	0.621576	0.994416	1.16043e-15
Appendicular lean mass (UKB)	rs13103161	4	106216459	A	T	0.3891	-0.0284	0.0019	0.564959	0.993265	2.8366e-15
Appendicular lean mass (UKB)	rs111612346	4	109098374	ATTCTT	A	0.6401	-0.0138	0.002	0.239906	0.975787	-1.48277e-13
Appendicular lean mass (UKB)	rs34548509	4	119599469	GA	G	0.3574	0.0118	0.002	0.211684	0.96625	-7.65882e-14
Appendicular lean mass (UKB)	rs13123591	4	120105990	G	T	0.3375	0.0185	0.002	0.497928	0.996628	-1.03149e-15
Appendicular lean mass (UKB)	rs6821305	4	122713863	C	A	0.399	0.0204	0.0019	0.0288566	0.996829	9.67022e-15
Appendicular lean mass (UKB)	rs11098677	4	123833516	T	G	0.7875	-0.0263	0.0023	0.522896	0.999438	2.57873e-16
Appendicular lean mass (UKB)	rs116052377	4	124787756	A	G	0.0809	0.0225	0.0035	0.0364098	0.995157	8.5098e-15
Appendicular lean mass (UKB)	rs2035901	4	145521867	G	A	0.4679	0.024	0.0019	0.00348878	0.99076	1.05728e-14
Appendicular lean mass (UKB)	rs7689420	4	145568352	C	T	0.8312	0.0466	0.0025	0.949183	1	0
Appendicular lean mass (UKB)	rs7679276	4	146860186	G	A	0.9544	-0.033	0.0048	0.338708	0.893254	-3.17183e-14
Appendicular lean mass (UKB)	rs6849302	4	156665074	G	A	0.1977	0.0155	0.0024	0.171894	0.996959	2.32085e-15
Appendicular lean mass (UKB)	rs11721522	4	156976051	G	A	0.4125	0.0106	0.0019	0.907166	0.985857	-1.30226e-14
Appendicular lean mass (UKB)	rs73856768	4	157788804	C	T	0.0805	-0.0247	0.0035	0.489804	0.9828	9.15448e-15
Appendicular lean mass (UKB)	rs395980	4	177430072	G	T	0.2635	-0.0184	0.0021	0.676224	0.993289	-9.02554e-16
Appendicular lean mass (UKB)	rs12512942	4	177766307	A	G	0.6376	-0.0162	0.002	0.150335	0.998271	-2.96554e-15
Appendicular lean mass (UKB)	rs72695791	4	184059452	G	C	0.036	-0.0297	0.0051	0.880627	0.998843	2.32085e-15
Appendicular lean mass (UKB)	rs12655296	5	15890643	T	C	0.6251	-0.011	0.002	0.391158	0.992599	-1.04438e-14
Appendicular lean mass (UKB)	rs1177765	5	32829929	C	T	0.4681	-0.0232	0.0019	0.39768	0.998281	-5.41533e-15
Appendicular lean mass (UKB)	rs57059662	5	33217275	C	T	0.6774	0.0118	0.002	0.4494	0.986758	-2.10166e-14
Appendicular lean mass (UKB)	rs7731023	5	36181627	G	A	0.5749	0.0166	0.0019	0.903005	1	0
Appendicular lean mass (UKB)	rs34313173	5	36803614	TA	T	0.4475	-0.0284	0.0019	0.392425	0.986796	-8.89661e-15
Appendicular lean mass (UKB)	rs10461725	5	39437129	C	G	0.6561	0.0134	0.002	0.210001	0.989681	-2.70766e-14
Appendicular lean mass (UKB)	rs11959466	5	42803824	T	C	0.0564	0.038	0.0042	0.22215	0.936249	-6.31788e-15
Appendicular lean mass (UKB)	rs62370472	5	52767109	C	T	0.209	-0.0253	0.0023	0.818672	0.993676	-5.15745e-15
Appendicular lean mass (UKB)	rs10075249	5	52846505	T	C	0.4952	0.0143	0.0019	0.886376	0.991653	4.2549e-15
Appendicular lean mass (UKB)	rs4865956	5	54882505	A	T	0.6965	-0.0258	0.0021	0.183383	0.994633	-7.99405e-15
Appendicular lean mass (UKB)	rs40270	5	55804552	C	A	0.7724	0.0151	0.0022	0.0407832	0.998808	-3.09447e-15
Appendicular lean mass (UKB)	rs12517711	5	60754661	C	T	0.3917	-0.0147	0.0019	0.123721	0.997549	2.44979e-15
Appendicular lean mass (UKB)	rs34287	5	67585143	A	G	0.341	0.0187	0.002	0.239595	0.981202	-1.13464e-14
Appendicular lean mass (UKB)	rs10471339	5	67823773	G	C	0.3823	-0.011	0.0019	0.117225	0.987063	2.57873e-16
Appendicular lean mass (UKB)	rs10036789	5	71695918	G	C	0.4609	0.0163	0.0019	0.255118	0.982884	-2.06298e-15
Appendicular lean mass (UKB)	rs12188208	5	77442791	C	A	0.2349	-0.0195	0.0022	0.00204098	0.997164	-3.86809e-16
Appendicular lean mass (UKB)	rs115912456	5	82815158	G	A	0.0412	0.0577	0.0047	0.226335	0.999752	-1.28936e-16
Appendicular lean mass (UKB)	rs33986149	5	88270485	CA	C	0.3883	-0.0154	0.0019	0.486652	0.994689	-2.8366e-15
Appendicular lean mass (UKB)	rs7448554	5	95711603	A	C	0.4999	-0.0132	0.002	0.756887	0.919921	4.12596e-15
Appendicular lean mass (UKB)	rs261223	5	95901046	C	A	0.3702	0.0175	0.0019	0.164049	0.998995	-9.02554e-16
Appendicular lean mass (UKB)	rs331917	5	98158524	G	A	0.5803	-0.0127	0.0019	0.15654	0.992978	-2.96554e-15
Appendicular lean mass (UKB)	rs861674	5	112064475	T	A	0.4578	0.0128	0.0019	0.115506	0.997592	1.67617e-15
Appendicular lean mass (UKB)	rs36048468	5	122879901	T	C	0.2088	0.0254	0.0023	0.551921	0.993933	-1.68907e-14
Appendicular lean mass (UKB)	rs10068640	5	123981977	A	G	0.3651	0.0112	0.002	0.521353	0.99109	-1.92115e-14
Appendicular lean mass (UKB)	rs6860245	5	127367998	C	G	0.248	0.0589	0.0022	0.443453	0.993721	-1.0186e-14
Appendicular lean mass (UKB)	rs7735891	5	131597005	T	C	0.4629	0.0259	0.0019	0.820064	0.99931	-2.06298e-15
Appendicular lean mass (UKB)	rs4976262	5	134379531	C	T	0.3156	-0.0245	0.002	0.790678	0.986203	1.6117e-14
Appendicular lean mass (UKB)	rs12519407	5	137651012	C	A	0.2567	0.0181	0.0022	0.112773	1	0
Appendicular lean mass (UKB)	rs3822742	5	139059017	A	C	0.3706	0.0162	0.002	0.908496	0.994131	7.22043e-15
Appendicular lean mass (UKB)	rs249677	5	141539339	A	C	0.6333	-0.0109	0.002	0.414194	0.996254	-9.02554e-16
Appendicular lean mass (UKB)	rs258794	5	142540040	T	G	0.2764	0.0147	0.0021	0.0279026	0.977775	2.16613e-14
Appendicular lean mass (UKB)	rs2545339	5	149911219	G	A	0.6288	0.0115	0.002	0.0550043	0.994052	7.0915e-15
Appendicular lean mass (UKB)	rs144622623	5	156734644	GGTGTGTGTGT	G	0.7462	0.0145	0.0022	0.44056	0.960901	-5.47979e-14
Appendicular lean mass (UKB)	rs13170063	5	157895013	A	G	0.5921	-0.0152	0.0019	0.955756	0.976554	-9.67022e-15
Appendicular lean mass (UKB)	rs31196	5	158300798	A	C	0.5724	-0.0107	0.0019	0.654959	0.9987	-1.28936e-15
Appendicular lean mass (UKB)	rs4282339	5	168256240	A	G	0.2075	-0.0311	0.0023	0.0357922	1	0
Appendicular lean mass (UKB)	rs111365325	5	170865229	T	C	0.2312	-0.0271	0.0022	0.0448624	0.992758	3.61022e-15
Appendicular lean mass (UKB)	rs7701233	5	171218388	C	T	0.4283	-0.0179	0.0019	0.958796	1	0
Appendicular lean mass (UKB)	rs55758152	5	171317318	A	G	0.3263	0.0145	0.002	0.0965966	0.973677	-2.19192e-14
Appendicular lean mass (UKB)	rs3792819	5	172576296	G	A	0.0854	0.021	0.0034	0.149896	0.998014	2.06298e-15
Appendicular lean mass (UKB)	rs6874142	5	172753555	G	T	0.1138	0.0288	0.0031	0.51184	0.892457	1.94694e-13
Appendicular lean mass (UKB)	rs244711	5	176509193	T	C	0.686	0.0279	0.0022	0.395456	0.866718	-6.52418e-14
Appendicular lean mass (UKB)	rs2142644	6	19053843	A	C	0.672	-0.0181	0.002	0.540935	0.989344	-1.45698e-14
Appendicular lean mass (UKB)	rs41271299	6	19839415	T	C	0.0513	0.0616	0.0043	0.879312	1	0
Appendicular lean mass (UKB)	rs188617336	6	20610730	T	C	0.2983	0.0138	0.0021	0.045065	0.947816	-2.06298e-15
Appendicular lean mass (UKB)	rs78000963	6	30502802	A	G	0.1043	0.0169	0.0031	0.0013522	1	0
Appendicular lean mass (UKB)	rs9266244	6	31325692	A	G	0.7077	-0.0427	0.0021	0.00283141	0.995903	-4.38384e-15
Appendicular lean mass (UKB)	rs4380799	6	32571864	G	T	0.39	-0.0255	0.0021	9.54855e-08	0.810354	9.77337e-14
Appendicular lean mass (UKB)	rs370927791	6	33621055	CT	C	0.4962	0.0208	0.002	0.214492	0.8784	-2.59162e-14
Appendicular lean mass (UKB)	rs10807137	6	34183026	T	C	0.825	-0.0455	0.0025	0.0966893	0.995138	-5.41533e-15
Appendicular lean mass (UKB)	rs72894003	6	34775096	T	C	0.0647	-0.0423	0.0038	0.625106	1	0
Appendicular lean mass (UKB)	rs1319012	6	41852616	A	T	0.9259	-0.052	0.0037	0.956874	0.95288	-1.90826e-14
Appendicular lean mass (UKB)	rs1324538	6	45080144	A	T	0.3836	0.0237	0.0019	0.786594	0.999237	0
Appendicular lean mass (UKB)	rs655113	6	52269151	C	T	0.3006	0.0188	0.0021	0.0635112	0.995208	4.12596e-15
Appendicular lean mass (UKB)	rs2268718	6	52415023	T	C	0.2704	0.0141	0.0021	0.945979	0.993411	-1.37962e-14
Appendicular lean mass (UKB)	rs141641494	6	53342562	CT	C	0.3686	-0.0115	0.002	0.290098	0.961766	2.2177e-14
Appendicular lean mass (UKB)	rs9343327	6	76606296	T	A	0.4985	0.014	0.0019	0.672525	0.999637	-7.73618e-16
Appendicular lean mass (UKB)	rs6931421	6	80880138	G	T	0.3224	-0.0279	0.002	0.56686	0.995072	-5.02852e-15
Appendicular lean mass (UKB)	rs9344126	6	81907559	C	T	0.5137	-0.0185	0.0019	0.233441	0.977274	1.13464e-14
Appendicular lean mass (UKB)	rs293517	6	83662455	C	T	0.7011	-0.013	0.0021	0.974532	0.996341	-6.44682e-15
Appendicular lean mass (UKB)	rs35166681	6	85369727	TA	T	0.159	0.0214	0.0026	0.0347454	0.993313	5.15745e-16
Appendicular lean mass (UKB)	rs2754255	6	88393572	G	A	0.2245	-0.0153	0.0023	0.230152	0.999834	1.03149e-15
Appendicular lean mass (UKB)	rs9375188	6	98555272	T	C	0.4844	0.0136	0.0019	0.0147988	0.995886	-3.61022e-15
Appendicular lean mass (UKB)	rs9391254	6	105377347	T	C	0.3205	0.0166	0.002	0.351205	0.998814	-2.19192e-15
Appendicular lean mass (UKB)	rs2764264	6	108934461	T	C	0.6954	0.0203	0.0021	0.081915	0.991893	-9.28342e-15
Appendicular lean mass (UKB)	rs7768973	6	109745325	A	T	0.411	-0.024	0.0019	0.611661	0.995897	-6.18894e-15
Appendicular lean mass (UKB)	rs9385002	6	117552469	T	A	0.2394	-0.0147	0.0022	0.805986	0.988391	8.38086e-15
Appendicular lean mass (UKB)	rs9388490	6	126704795	T	C	0.4394	0.0462	0.0019	0.787924	0.995923	-4.89958e-15
Appendicular lean mass (UKB)	rs6902109	6	130316559	G	A	0.5401	-0.0167	0.0019	0.636056	1	0
Appendicular lean mass (UKB)	rs113898003	6	130341235	C	T	0.2635	-0.036	0.0021	0.733192	1	0
Appendicular lean mass (UKB)	rs78051210	6	131379491	C	T	0.0771	0.0263	0.0036	0.842114	0.982044	-1.03149e-15
Appendicular lean mass (UKB)	rs599004	6	140439740	T	C	0.2807	-0.0157	0.0021	0.0254926	0.998484	2.57873e-16
Appendicular lean mass (UKB)	rs6570509	6	142716286	T	G	0.2868	-0.0244	0.0021	0.979662	0.998548	2.57873e-16
Appendicular lean mass (UKB)	rs2748501	6	146312258	A	G	0.4395	-0.0195	0.0019	0.261096	0.998061	-2.57873e-16
Appendicular lean mass (UKB)	rs1933081	6	151651505	A	T	0.0834	0.0267	0.0034	0.859926	0.997705	1.54724e-15
Appendicular lean mass (UKB)	rs543650	6	152110943	G	T	0.5987	0.025	0.002	0.248116	0.972833	-5.6732e-15
Appendicular lean mass (UKB)	rs3828729	6	155554707	G	A	0.3094	-0.016	0.002	0.927744	0.991417	7.73618e-16
Appendicular lean mass (UKB)	rs2105333	6	158755437	G	T	0.6648	-0.019	0.002	0.867504	0.997073	-2.32085e-15
Appendicular lean mass (UKB)	rs7768382	6	166341870	C	T	0.4771	-0.0201	0.0019	0.481535	0.997536	-4.51277e-15
Appendicular lean mass (UKB)	rs2763263	6	168814392	A	T	0.2445	-0.017	0.0022	0.527135	0.98354	1.94694e-14
Appendicular lean mass (UKB)	rs372987459	6	169374339	TAC	T	0.6042	-0.0147	0.002	0.830018	0.963344	2.60451e-14
Appendicular lean mass (UKB)	rs10242866	7	17920613	T	C	0.3983	0.0157	0.0019	0.859374	0.998019	4.2549e-15
Appendicular lean mass (UKB)	rs680882	7	18325278	G	T	0.7606	0.0133	0.0022	0.52	0.994224	-2.32085e-15
Appendicular lean mass (UKB)	rs12533452	7	19016871	T	C	0.1569	0.0237	0.0026	0.209263	0.982896	2.06298e-14
Appendicular lean mass (UKB)	rs34776209	7	23513093	T	C	0.2475	-0.0317	0.0022	0.31797	0.994518	1.80511e-15
Appendicular lean mass (UKB)	rs2529090	7	24662280	G	C	0.181	0.0136	0.0025	0.0493998	0.985897	5.93107e-15
Appendicular lean mass (UKB)	rs10225945	7	28250083	G	A	0.1499	-0.0146	0.0026	0.45418	0.997021	1.14753e-14
Appendicular lean mass (UKB)	rs177591	7	28556199	G	C	0.1489	-0.0191	0.0027	0.525564	0.959533	1.09467e-13
Appendicular lean mass (UKB)	rs12700901	7	28783171	A	C	0.4055	-0.0184	0.0019	0.545196	0.989162	5.41533e-15
Appendicular lean mass (UKB)	rs12536902	7	33213009	A	C	0.0143	0.0479	0.0081	1	0.957789	7.99405e-15
Appendicular lean mass (UKB)	rs1880318	7	46028167	A	G	0.2039	0.0147	0.0024	0.0854558	0.973238	-1.26358e-14
Appendicular lean mass (UKB)	rs723149	7	46577056	G	A	0.5628	-0.0276	0.0019	0.244213	1	0
Appendicular lean mass (UKB)	rs73696333	7	46669400	G	C	0.2012	0.0191	0.0024	0.75276	0.941031	7.4912e-14
Appendicular lean mass (UKB)	rs2237485	7	50749870	A	G	0.2234	0.0191	0.0023	0.596259	0.995108	2.19192e-15
Appendicular lean mass (UKB)	rs6593210	7	55254186	A	G	0.2081	0.0146	0.0024	0.216309	0.974368	1.92115e-14
Appendicular lean mass (UKB)	rs11562101	7	56059458	T	A	0.4579	0.0115	0.002	0.759798	0.900009	-2.92685e-14
Appendicular lean mass (UKB)	rs60408354	7	70158495	A	G	0.0732	0.0259	0.0036	0.604872	0.989478	2.32085e-15
Appendicular lean mass (UKB)	rs35732917	7	73013269	C	T	0.2843	0.0204	0.0021	0.520337	0.998657	-9.02554e-16
Appendicular lean mass (UKB)	rs139163241	7	76709213	G	T	0.1394	-0.0164	0.0027	0.926205	0.993171	7.47831e-15
Appendicular lean mass (UKB)	rs1202186	7	87213258	T	C	0.6548	-0.012	0.002	0.744659	0.999147	0
Appendicular lean mass (UKB)	rs42039	7	92244422	T	C	0.2444	0.0481	0.0022	0.451039	0.99833	4.12596e-15
Appendicular lean mass (UKB)	rs62466110	7	92623541	C	T	0.067	-0.0371	0.0041	0.679105	0.86817	9.87652e-14
Appendicular lean mass (UKB)	rs2188805	7	93078400	C	A	0.3359	0.0114	0.002	0.446853	0.960698	1.23779e-14
Appendicular lean mass (UKB)	rs143355941	7	93231238	TGAGA	T	0.4374	0.0189	0.0019	0.513586	0.993919	-2.26928e-14
Appendicular lean mass (UKB)	rs56363908	7	96611052	G	A	0.0422	-0.0382	0.0047	0.510943	1	0
Appendicular lean mass (UKB)	rs2140619	7	114007270	G	A	0.4128	0.0113	0.0019	0.436925	0.978822	3.22341e-15
Appendicular lean mass (UKB)	rs987666	7	116267938	A	G	0.1188	0.0185	0.0029	0.161102	0.997493	2.44979e-15
Appendicular lean mass (UKB)	rs62621812	7	127015083	A	G	0.0204	0.0743	0.0069	0.552057	0.944304	1.25068e-14
Appendicular lean mass (UKB)	rs3778858	7	129963356	T	G	0.3698	0.0108	0.002	0.737264	0.986665	-7.60724e-15
Appendicular lean mass (UKB)	rs10627558	7	135212623	CGT	C	0.2353	-0.0181	0.0022	0.661158	0.985716	1.37962e-14
Appendicular lean mass (UKB)	rs757834	7	139717200	C	T	0.1856	0.0256	0.0024	0.835989	0.987373	9.9281e-15
Appendicular lean mass (UKB)	rs822530	7	148631555	T	A	0.7953	0.0255	0.0024	0.50455	0.985554	-5.41533e-15
Appendicular lean mass (UKB)	rs9640283	7	150485659	C	G	0.5177	-0.0119	0.0019	0.957222	0.975753	-1.07017e-14
Appendicular lean mass (UKB)	rs9640283	7	150485659	C	G	0.5177	-0.0119	0.0019	0.831191	0.914429	3.61022e-15
Appendicular lean mass (UKB)	rs6977416	7	150542711	A	G	0.3338	0.0457	0.002	0.848409	0.982713	2.03719e-14
Appendicular lean mass (UKB)	rs12672217	7	156310948	A	G	0.3609	0.0139	0.002	0.000408264	0.991565	-5.15745e-16
Appendicular lean mass (UKB)	rs10112506	8	13164746	G	A	0.3898	-0.012	0.0019	0.359324	1	0
Appendicular lean mass (UKB)	rs76364830	8	13372120	A	G	0.0634	-0.0471	0.0039	0.157149	0.979512	-6.31788e-15
Appendicular lean mass (UKB)	rs7826059	8	22512068	C	T	0.6421	0.0114	0.002	0.785567	0.996435	4.38384e-15
Appendicular lean mass (UKB)	rs1063582	8	23167353	G	T	0.7649	-0.0185	0.0022	0.700509	1	0
Appendicular lean mass (UKB)	rs62501195	8	24041988	C	A	0.1712	-0.0198	0.0025	0.148165	0.966141	1.50856e-14
Appendicular lean mass (UKB)	rs7007389	8	25355022	A	T	0.3727	-0.0134	0.002	0.0952939	0.941729	1.49308e-13
Appendicular lean mass (UKB)	rs7816345	8	36846109	T	C	0.1682	0.0255	0.0025	0.6643	1	0
Appendicular lean mass (UKB)	rs112537273	8	38248306	C	T	0.2299	-0.0212	0.0022	0.371653	0.999467	1.28936e-15
Appendicular lean mass (UKB)	rs2923411	8	42455206	C	T	0.5946	0.0127	0.0019	0.043899	0.998182	-1.28936e-16
Appendicular lean mass (UKB)	rs115105539	8	49409496	C	G	0.1667	0.0231	0.0025	0.658067	0.995803	2.32085e-15
Appendicular lean mass (UKB)	rs4077103	8	49557732	A	C	0.8426	-0.0143	0.0026	0.561829	0.985397	-4.56435e-14
Appendicular lean mass (UKB)	rs72656010	8	57122215	C	T	0.1322	-0.0668	0.0028	0.734909	0.992891	8.38086e-15
Appendicular lean mass (UKB)	rs62515437	8	57160328	T	G	0.2253	0.0369	0.0023	0.0831823	0.995992	4.64171e-15
Appendicular lean mass (UKB)	rs117818446	8	67223589	A	G	0.0202	0.0423	0.0068	0.174543	0.967313	7.99405e-15
Appendicular lean mass (UKB)	rs2925155	8	75886297	T	C	0.2612	-0.015	0.0022	0.188269	0.980286	8.5098e-15
Appendicular lean mass (UKB)	rs61729527	8	77761919	T	C	0.0519	-0.0346	0.0043	0.146294	1	0
Appendicular lean mass (UKB)	rs4735761	8	78097161	C	A	0.2857	0.0331	0.0021	0.385488	0.999255	-7.73618e-16
Appendicular lean mass (UKB)	rs7014590	8	89335647	C	T	0.2614	-0.0228	0.0022	0.539224	0.990163	3.99703e-15
Appendicular lean mass (UKB)	rs4602848	8	92186933	G	A	0.6812	0.016	0.002	0.668424	0.998953	-2.32085e-15
Appendicular lean mass (UKB)	rs35086476	8	97607566	GA	G	0.4971	0.0109	0.0019	0.019922	0.995733	-1.63749e-14
Appendicular lean mass (UKB)	rs2142331	8	116636719	T	C	0.6023	-0.0165	0.0019	0.4231	0.998019	-3.73915e-15
Appendicular lean mass (UKB)	rs11778491	8	120451362	C	G	0.2518	-0.0247	0.0022	0.486217	0.999246	2.8366e-15
Appendicular lean mass (UKB)	rs10283100	8	120596023	G	A	0.9445	0.0575	0.0041	0.228551	1	0
Appendicular lean mass (UKB)	rs7828086	8	120843775	C	T	0.2391	0.0135	0.0022	0.658537	0.999795	1.4183e-15
Appendicular lean mass (UKB)	rs4870941	8	126498828	C	G	0.238	-0.0297	0.0023	0.376577	0.970717	5.42822e-14
Appendicular lean mass (UKB)	rs6470771	8	130743726	C	A	0.1694	-0.0268	0.0025	0.155713	0.998616	-1.54724e-15
Appendicular lean mass (UKB)	rs1340022	8	131334465	C	T	0.4868	0.0118	0.0019	0.683176	0.994449	9.9281e-15
Appendicular lean mass (UKB)	rs12541381	8	135649848	A	G	0.2575	-0.0319	0.0022	0.940991	1	0
Appendicular lean mass (UKB)	rs72721979	8	135827942	G	T	0.143	-0.0229	0.0027	0.223772	0.998654	-6.44682e-16
Appendicular lean mass (UKB)	rs12334478	8	141998765	G	C	0.4964	-0.0161	0.0019	0.945414	0.995223	5.15745e-16
Appendicular lean mass (UKB)	rs10107388	8	145004944	C	T	0.3691	-0.0159	0.002	0.499753	0.989339	1.53434e-14
Appendicular lean mass (UKB)	rs12340775	9	13226945	A	G	0.0552	-0.0287	0.0043	0.0213445	0.940739	8.25193e-15
Appendicular lean mass (UKB)	rs10962212	9	15911745	C	G	0.4184	0.0143	0.0019	0.757415	0.998518	1.23779e-14
Appendicular lean mass (UKB)	rs7858712	9	16738312	G	A	0.9144	0.0347	0.0034	0.416805	0.998067	-5.15745e-15
Appendicular lean mass (UKB)	rs34522021	9	23350420	T	C	0.4547	0.0126	0.0019	0.540404	0.998105	1.03149e-15
Appendicular lean mass (UKB)	rs1056747	9	35690102	G	A	0.4117	-0.0155	0.0019	0.176331	0.999387	-1.28936e-16
Appendicular lean mass (UKB)	rs7863102	9	73963468	T	A	0.4474	-0.011	0.0019	0.53925	0.987808	1.46987e-14
Appendicular lean mass (UKB)	rs1330826	9	85129970	C	G	0.2268	0.0162	0.0023	0.468574	0.979198	2.73345e-14
Appendicular lean mass (UKB)	rs143554698	9	95538573	T	C	0.1409	-0.0257	0.0027	0.137805	0.993406	-6.83363e-15
Appendicular lean mass (UKB)	rs3901421	9	96204538	C	G	0.4871	0.0215	0.0019	0.249028	0.998919	-1.03149e-15
Appendicular lean mass (UKB)	rs75508358	9	96926382	T	C	0.0457	0.0266	0.0045	0.634349	0.998591	1.28936e-16
Appendicular lean mass (UKB)	rs2236406	9	98221861	C	T	0.3493	0.0394	0.002	0.0562225	0.992366	1.03149e-14
Appendicular lean mass (UKB)	rs12351226	9	98405230	T	C	0.1712	0.0218	0.0025	0.209882	0.971391	2.60451e-14
Appendicular lean mass (UKB)	rs373966865	9	99089087	CA	C	0.1758	0.0389	0.0025	0.861361	0.962781	2.75924e-14
Appendicular lean mass (UKB)	rs373966865	9	99089087	CA	C	0.1758	0.0389	0.0025	0.551438	0.908091	4.33226e-14
Appendicular lean mass (UKB)	rs1341215	9	111662350	A	G	0.1374	0.0229	0.0027	0.197692	0.997961	1.54724e-15
Appendicular lean mass (UKB)	rs12344515	9	113801231	T	C	0.2402	-0.0163	0.0022	0.728499	0.994956	1.80511e-15
Appendicular lean mass (UKB)	rs80280630	9	117030861	T	C	0.1115	-0.0168	0.003	0.746757	1	0
Appendicular lean mass (UKB)	rs10982888	9	118468947	A	T	0.1136	-0.0328	0.003	0.846451	0.993533	3.86809e-16
Appendicular lean mass (UKB)	rs12347137	9	119122721	C	A	0.2023	-0.046	0.0024	0.442542	0.996242	2.06298e-15
Appendicular lean mass (UKB)	rs10123619	9	119353611	G	A	0.8425	-0.0171	0.0026	0.591615	0.99954	5.15745e-16
Appendicular lean mass (UKB)	rs7020491	9	128144477	T	C	0.4266	-0.0178	0.0019	0.13822	0.996246	7.73618e-16
Appendicular lean mass (UKB)	rs112367251	9	129738592	TCTCACA	T	0.357	0.0179	0.0021	0.0362618	0.894525	-1.0057e-14
Appendicular lean mass (UKB)	rs10793931	9	133436478	C	G	0.3555	-0.0132	0.002	0.283682	0.992844	1.54724e-15
Appendicular lean mass (UKB)	rs3205136	9	136126631	A	C	0.0952	-0.0184	0.0033	0.429936	0.972639	9.9281e-15
Appendicular lean mass (UKB)	rs74458759	9	136940614	G	C	0.2886	0.0171	0.0022	0.85598	0.928053	-8.76767e-14
Appendicular lean mass (UKB)	rs10858246	9	139102831	C	G	0.3183	-0.0188	0.002	0.701489	0.998321	1.80511e-15
Appendicular lean mass (UKB)	rs7082659	10	12017584	C	T	0.8663	0.0156	0.0028	0.415668	0.996835	0
Appendicular lean mass (UKB)	rs4748008	10	12935125	C	T	0.4346	-0.0125	0.0019	0.973419	0.981498	1.95983e-14
Appendicular lean mass (UKB)	rs11014285	10	25178864	A	G	0.1654	0.0342	0.0026	0.507418	0.974355	2.54005e-14
Appendicular lean mass (UKB)	rs10829226	10	27573952	A	G	0.6359	-0.0112	0.002	0.00015241	0.992929	-1.45698e-14
Appendicular lean mass (UKB)	rs332116	10	28926099	T	C	0.2804	-0.0206	0.0021	0.742773	0.982958	-1.80511e-15
Appendicular lean mass (UKB)	rs947099	10	31129883	A	G	0.3536	0.0117	0.002	0.0823151	1	0
Appendicular lean mass (UKB)	rs11009928	10	35058712	G	A	0.2547	-0.0148	0.0022	0.0462643	0.985208	-1.85668e-14
Appendicular lean mass (UKB)	rs2490302	10	37702435	A	T	0.9137	0.0221	0.0034	0.791628	0.988569	-1.10885e-14
Appendicular lean mass (UKB)	rs10776560	10	50542358	T	C	0.4995	-0.0157	0.0019	0.0161665	1	0
Appendicular lean mass (UKB)	rs10822117	10	52786701	G	A	0.237	-0.0176	0.0022	0.408137	0.987487	1.04438e-14
Appendicular lean mass (UKB)	rs67527161	10	63781824	C	T	0.209	-0.0182	0.0023	0.762223	0.990493	6.18894e-15
Appendicular lean mass (UKB)	rs10128333	10	64570038	T	C	0.1676	-0.0146	0.0025	0.219703	0.98895	1.18621e-14
Appendicular lean mass (UKB)	rs71463518	10	65130905	AT	A	0.319	-0.0132	0.0021	0.161428	0.937545	1.94694e-14
Appendicular lean mass (UKB)	rs7095472	10	70399109	G	A	0.5335	0.0267	0.0019	0.801677	0.9902	-1.80511e-15
Appendicular lean mass (UKB)	rs68049170	10	72432047	A	G	0.2764	-0.0259	0.0021	0.931865	0.990703	-5.15745e-16
Appendicular lean mass (UKB)	rs10824307	10	77185310	C	G	0.6471	-0.0194	0.002	0.617867	0.991137	-3.73915e-15
Appendicular lean mass (UKB)	rs117335233	10	79914330	G	T	0.053	-0.0236	0.0042	6.22534e-07	1	0
Appendicular lean mass (UKB)	rs5786398	10	81143387	CT	C	0.3773	-0.0177	0.0021	0.495739	0.886661	1.11788e-13
Appendicular lean mass (UKB)	rs12773500	10	81232632	T	C	0.1375	0.0171	0.0028	0.334771	0.995673	2.57873e-16
Appendicular lean mass (UKB)	rs664317	10	89812230	C	A	0.8375	-0.0177	0.0026	0.570596	0.996737	9.02554e-16
Appendicular lean mass (UKB)	rs664317	10	89812230	C	A	0.8375	-0.0177	0.0026	0.465188	0.745133	2.08103e-13
Appendicular lean mass (UKB)	rs2648725	10	93015079	A	T	0.2134	0.0165	0.0023	0.510367	0.996256	2.06298e-15
Appendicular lean mass (UKB)	rs7893378	10	93634095	A	G	0.1143	0.0175	0.0031	0.594593	0.896764	1.10756e-13
Appendicular lean mass (UKB)	rs11187838	10	96038686	A	G	0.4347	0.0394	0.0019	0.564811	0.99929	-2.70766e-15
Appendicular lean mass (UKB)	rs2181834	10	102661251	T	G	0.5503	0.0254	0.0019	0.466813	0.9987	3.86809e-16
Appendicular lean mass (UKB)	rs11191208	10	103838497	A	G	0.2057	0.0147	0.0024	0.269056	0.99031	1.08307e-14
Appendicular lean mass (UKB)	rs2274351	10	104264107	T	C	0.5433	0.017	0.0019	0.455307	0.999796	3.86809e-16
Appendicular lean mass (UKB)	rs72841270	10	104642237	G	T	0.1354	0.0294	0.0028	0.321684	0.997614	5.02852e-15
Appendicular lean mass (UKB)	rs11421589	10	115193949	CT	C	0.5556	0.0119	0.0019	0.0324033	0.983594	2.8366e-15
Appendicular lean mass (UKB)	rs10749157	10	115780129	C	T	0.3584	0.0113	0.002	0.823146	0.992389	8.25193e-15
Appendicular lean mass (UKB)	rs496783	10	116137961	G	A	0.4648	-0.0124	0.0019	0.699601	0.982669	3.71337e-14
Appendicular lean mass (UKB)	rs11198591	10	120515892	A	G	0.3684	0.0148	0.002	0.0883126	0.993242	3.73915e-15
Appendicular lean mass (UKB)	rs291979	10	121129797	A	G	0.2289	0.0242	0.0023	0.083973	0.996387	-3.61022e-15
Appendicular lean mass (UKB)	rs4752689	10	124131176	A	G	0.5839	0.0205	0.0019	0.353441	0.998867	-1.28936e-15
Appendicular lean mass (UKB)	rs2362487	10	126208402	G	C	0.2473	0.0154	0.0022	0.491182	0.980385	2.68188e-14
Appendicular lean mass (UKB)	rs11424084	10	126612510	CA	C	0.1403	0.0228	0.0027	0.456081	0.994789	-2.11456e-14
Appendicular lean mass (UKB)	rs1556659	10	130834698	T	C	0.3818	0.0163	0.002	0.122518	0.98856	-2.32085e-15
Appendicular lean mass (UKB)	rs11042717	11	10303939	C	T	0.4896	-0.029	0.0019	0.227851	0.997097	3.48128e-15
Appendicular lean mass (UKB)	rs61878760	11	12807189	A	G	0.0828	0.019	0.0034	0.554816	0.989674	1.16043e-15
Appendicular lean mass (UKB)	rs985136	11	17497794	G	C	0.4895	0.0138	0.002	0.858189	0.92039	1.8309e-14
Appendicular lean mass (UKB)	rs10832963	11	18664241	G	T	0.7445	-0.0203	0.0022	0.715704	0.995416	-6.96256e-15
Appendicular lean mass (UKB)	rs1584011	11	27080527	G	T	0.3559	0.0159	0.002	0.730655	0.997493	-4.38384e-15
Appendicular lean mass (UKB)	rs7941305	11	28652116	C	T	0.3133	-0.0129	0.0021	0.244202	0.948376	2.60451e-14
Appendicular lean mass (UKB)	rs704660	11	30447998	T	C	0.4095	0.0153	0.0019	0.196077	0.996096	-7.73618e-16
Appendicular lean mass (UKB)	rs4752829	11	47396654	A	G	0.2861	0.0262	0.0021	0.0933222	0.994928	6.44682e-16
Appendicular lean mass (UKB)	rs7107356	11	47676170	G	A	0.5068	0.0133	0.0019	0.148767	0.999067	2.32085e-15
Appendicular lean mass (UKB)	rs10657263	11	49690460	G	C	0.5481	-0.013	0.0019	0.227389	0.993799	-5.59584e-14
Appendicular lean mass (UKB)	rs11605297	11	58296806	A	G	0.2328	0.0146	0.0022	0.890629	0.99597	4.38384e-15
Appendicular lean mass (UKB)	rs7952436	11	67024534	T	C	0.0823	-0.0453	0.0034	0.433471	1	0
Appendicular lean mass (UKB)	rs7129320	11	68388220	A	G	0.1661	-0.0389	0.0025	0.271928	0.998498	2.06298e-15
Appendicular lean mass (UKB)	rs34345560	11	69081998	A	G	0.1952	0.0219	0.0024	0.288565	0.983976	-1.93404e-15
Appendicular lean mass (UKB)	rs10796828	11	69490346	G	T	0.6348	0.0154	0.002	0.126274	0.994363	9.54129e-15
Appendicular lean mass (UKB)	rs11233117	11	69924352	G	C	0.4535	-0.0176	0.0019	0.821813	1	0
Appendicular lean mass (UKB)	rs7902	11	95565288	G	A	0.4469	0.0149	0.0019	0.947151	0.999223	2.57873e-15
Appendicular lean mass (UKB)	rs604723	11	100610546	C	T	0.7248	-0.0166	0.0021	0.973214	0.986368	-5.15745e-16
Appendicular lean mass (UKB)	rs73006226	11	108072728	A	C	0.1267	-0.0182	0.0029	0.455819	0.978635	-7.99405e-15
Appendicular lean mass (UKB)	rs4938359	11	117093560	G	A	0.2024	-0.0156	0.0024	0.372644	0.999188	-1.67617e-15
Appendicular lean mass (UKB)	rs545104	11	118591352	C	T	0.6164	0.0127	0.002	0.949794	0.984895	-7.0915e-15
Appendicular lean mass (UKB)	rs11217863	11	120293138	A	G	0.1162	-0.0268	0.003	0.105743	0.995112	6.70469e-15
Appendicular lean mass (UKB)	rs56207600	11	126196537	A	G	0.111	0.0192	0.003	0.138358	0.987499	9.9281e-15
Appendicular lean mass (UKB)	rs11221657	11	129181358	G	T	0.1352	0.0179	0.0028	0.794466	0.990586	1.2249e-14
Appendicular lean mass (UKB)	rs10845408	12	11880581	T	C	0.3538	0.0255	0.002	0.762327	0.993918	1.34094e-14
Appendicular lean mass (UKB)	rs35756741	12	12868701	T	C	0.0924	-0.0378	0.0033	0.197273	0.986456	6.96256e-15
Appendicular lean mass (UKB)	rs1444628	12	20563643	T	C	0.6904	0.024	0.002	0.820702	0.9931	-5.28639e-15
Appendicular lean mass (UKB)	rs17478946	12	24093062	G	A	0.3004	-0.0192	0.0021	0.766586	0.996069	1.05728e-14
Appendicular lean mass (UKB)	rs11049704	12	28691701	G	C	0.293	-0.0183	0.0021	0.50724	0.994921	2.57873e-15
Appendicular lean mass (UKB)	rs12831751	12	29520017	C	A	0.2857	0.0172	0.0021	0.883742	0.994986	1.03149e-14
Appendicular lean mass (UKB)	rs6582398	12	42870444	T	C	0.6002	0.014	0.002	0.662054	0.950784	-2.54005e-14
Appendicular lean mass (UKB)	rs12099669	12	46783653	A	G	0.6962	0.0331	0.002	0.469097	0.998049	-1.4183e-15
Appendicular lean mass (UKB)	rs772222	12	52356892	G	A	0.2651	0.0121	0.0021	0.774374	0.98751	3.35234e-14
Appendicular lean mass (UKB)	rs12230946	12	53498725	A	G	0.0911	0.0271	0.0033	0.828717	0.995251	4.64171e-15
Appendicular lean mass (UKB)	rs2071450	12	54428532	T	C	0.3675	-0.0174	0.002	0.913321	0.991573	7.73618e-15
Appendicular lean mass (UKB)	rs3782232	12	57116249	A	G	0.0712	-0.0339	0.0037	0.795778	0.994063	1.67617e-15
Appendicular lean mass (UKB)	rs11175919	12	66180277	A	G	0.0262	0.0349	0.0059	0.445368	1	0
Appendicular lean mass (UKB)	rs9669278	12	66374587	C	T	0.5183	-0.0496	0.0019	0.431458	0.989927	1.08307e-14
Appendicular lean mass (UKB)	rs1168768	12	66509650	T	C	0.975	0.0332	0.006	0.716485	1	0
Appendicular lean mass (UKB)	rs10748128	12	69827658	T	G	0.3446	0.0255	0.002	0.24998	1	0
Appendicular lean mass (UKB)	rs11178643	12	71522437	T	A	0.3593	0.0109	0.002	0.190473	0.969385	2.97843e-14
Appendicular lean mass (UKB)	rs310796	12	77453226	T	G	0.6811	0.0142	0.002	0.115096	0.995687	-1.36673e-14
Appendicular lean mass (UKB)	rs2089111	12	91180019	G	C	0.267	-0.0172	0.0022	0.519907	0.971152	3.27498e-14
Appendicular lean mass (UKB)	rs9634212	12	93993266	A	C	0.221	0.0471	0.0023	0.869871	0.991435	9.54129e-15
Appendicular lean mass (UKB)	rs7301341	12	94083105	C	T	0.3268	-0.0255	0.002	0.67762	0.997249	7.34937e-15
Appendicular lean mass (UKB)	rs4622329	12	102321935	A	G	0.3496	0.0149	0.002	0.516568	0.984937	1.37962e-14
Appendicular lean mass (UKB)	rs7971536	12	102373788	A	T	0.4945	-0.0194	0.0019	0.0444948	0.993988	-2.50136e-14
Appendicular lean mass (UKB)	rs2454390	12	103255613	C	T	0.8459	-0.0176	0.0026	0.909071	0.99737	-2.57873e-15
Appendicular lean mass (UKB)	rs11612462	12	104411368	G	T	0.1698	0.015	0.0025	0.699109	0.993969	9.02554e-15
Appendicular lean mass (UKB)	rs34338597	12	106301580	G	A	0.3832	-0.0112	0.0019	0.0367141	1	0
Appendicular lean mass (UKB)	rs3764002	12	108618630	T	C	0.2617	0.028	0.0021	0.669194	1	0
Appendicular lean mass (UKB)	rs3184504	12	111884608	C	T	0.517	0.0183	0.0019	0.461656	1	0
Appendicular lean mass (UKB)	rs11068230	12	117349014	G	C	0.8656	0.0238	0.0028	0.8323	0.986309	-1.98562e-14
Appendicular lean mass (UKB)	rs610694	12	121304826	C	T	0.4903	0.0136	0.0019	0.0198891	0.999666	2.06298e-15
Appendicular lean mass (UKB)	rs2101017	12	122306857	T	C	0.8695	-0.0223	0.0028	0.773079	0.998742	-1.54724e-15
Appendicular lean mass (UKB)	rs11060942	12	123434524	A	G	0.0344	-0.0354	0.0052	0.876577	0.996632	3.86809e-16
Appendicular lean mass (UKB)	rs28592876	12	123866429	A	G	0.2051	0.03	0.0023	0.109255	0.997199	-1.93404e-15
Appendicular lean mass (UKB)	rs2229840	12	124826462	T	C	0.1597	0.0341	0.0026	0.991145	1	0
Appendicular lean mass (UKB)	rs7485647	12	131631133	A	G	0.844	-0.0261	0.0026	0.451163	0.996736	-5.6732e-15
Appendicular lean mass (UKB)	rs12423821	12	132650284	C	T	0.1575	0.0161	0.0027	0.634544	0.950297	4.56435e-14
Appendicular lean mass (UKB)	rs7321635	13	21472055	C	A	0.6465	-0.0132	0.002	0.0724394	0.997975	-2.44979e-15
Appendicular lean mass (UKB)	rs61944841	13	27049616	A	G	0.4138	0.0253	0.002	0.890291	0.939009	-7.0786e-14
Appendicular lean mass (UKB)	rs532499	13	30165465	C	T	0.7413	-0.0127	0.0022	0.0469258	1	0
Appendicular lean mass (UKB)	rs9594714	13	42800481	T	G	0.3052	0.0144	0.0021	0.0558575	0.999179	-1.03149e-15
Appendicular lean mass (UKB)	rs9568031	13	48897520	T	C	0.706	-0.0115	0.0021	0.575945	0.996758	-3.35234e-15
Appendicular lean mass (UKB)	rs144109601	13	50455500	A	C	0.0418	-0.0278	0.0048	0.654322	0.992839	2.06298e-15
Appendicular lean mass (UKB)	rs2812208	13	50707087	C	G	0.021	0.1156	0.0066	0.589366	0.997122	-7.73618e-16
Appendicular lean mass (UKB)	rs3116602	13	51111355	G	T	0.2153	-0.0612	0.0023	0.372039	1	0
Appendicular lean mass (UKB)	rs77013652	13	51142279	G	T	0.015	0.049	0.0081	0.920191	0.929625	1.45698e-14
Appendicular lean mass (UKB)	rs7328187	13	74189974	G	T	0.4976	0.0116	0.0019	0.458577	0.990892	1.18621e-14
Appendicular lean mass (UKB)	rs3818416	13	78474468	C	A	0.7645	0.0279	0.0022	0.507306	0.995601	2.16613e-14
Appendicular lean mass (UKB)	rs7320878	13	91994132	A	G	0.6034	-0.015	0.0019	0.774724	0.990792	-2.99132e-14
Appendicular lean mass (UKB)	rs9590328	13	96448383	G	A	0.1417	0.0153	0.0027	0.739722	0.99887	-1.28936e-16
Appendicular lean mass (UKB)	rs9517483	13	99572712	G	A	0.699	-0.0181	0.0021	0.581214	0.999618	-1.28936e-16
Appendicular lean mass (UKB)	rs8000973	13	100691367	C	T	0.5334	0.0134	0.0019	0.717495	0.9972	2.96554e-15
Appendicular lean mass (UKB)	rs78525785	13	111038331	T	C	0.62	-0.0169	0.002	0.660359	0.98217	-8.25193e-15
Appendicular lean mass (UKB)	rs9525326	13	115075715	G	A	0.1875	-0.0184	0.0024	0.720498	1	0
Appendicular lean mass (UKB)	rs8019890	14	21538067	A	C	0.5313	0.025	0.0019	0.702087	0.969707	-3.97124e-14
Appendicular lean mass (UKB)	rs17197114	14	21894526	C	T	0.1772	0.0177	0.0025	0.348651	0.985011	-6.70469e-15
Appendicular lean mass (UKB)	rs45528934	14	23793305	T	C	0.1623	0.0262	0.0026	0.118119	0.997262	-1.03149e-15
Appendicular lean mass (UKB)	rs36226649	14	24835500	C	T	0.0667	0.0485	0.0038	0.290623	1	0
Appendicular lean mass (UKB)	rs28678024	14	25937161	G	A	0.2854	-0.0119	0.0021	0.742242	0.99036	1.95983e-14
Appendicular lean mass (UKB)	rs8904	14	35871217	A	G	0.363	-0.0157	0.002	0.342026	1	0
Appendicular lean mass (UKB)	rs8018486	14	39818616	G	A	0.1914	-0.0138	0.0024	0.976904	0.99067	2.39822e-14
Appendicular lean mass (UKB)	rs8017006	14	42745052	G	A	0.3275	0.0122	0.002	0.978407	0.985164	3.0429e-14
Appendicular lean mass (UKB)	rs10637890	14	54779522	TTC	T	0.621	-0.0123	0.002	0.434423	0.983388	-2.75924e-14
Appendicular lean mass (UKB)	rs10483727	14	61072875	C	T	0.6109	-0.0368	0.0019	0.31576	1	0
Appendicular lean mass (UKB)	rs2296316	14	65520246	C	T	0.4643	-0.0192	0.0019	0.523898	0.985428	2.59162e-14
Appendicular lean mass (UKB)	rs8020095	14	67453858	A	G	0.15	-0.0145	0.0027	0.768724	0.999152	1.54724e-15
Appendicular lean mass (UKB)	rs7144307	14	69533837	C	T	0.3853	-0.0122	0.002	0.154635	0.972132	5.31218e-14
Appendicular lean mass (UKB)	rs35230100	14	70348141	CATAT	C	0.4328	-0.0262	0.002	0.466965	0.934967	-4.62881e-14
Appendicular lean mass (UKB)	rs2070598	14	75360906	A	G	0.4559	0.0204	0.0019	0.0199026	0.999104	-2.06298e-15
Appendicular lean mass (UKB)	rs909220	14	75908780	A	G	0.4443	-0.015	0.0019	0.894528	0.998541	1.03149e-15
Appendicular lean mass (UKB)	rs79066296	14	76391462	T	C	0.7676	-0.0169	0.0022	0.799108	0.997784	-1.93404e-15
Appendicular lean mass (UKB)	rs113827862	14	89849527	C	T	0.0608	-0.0235	0.004	0.177926	0.976846	-1.65039e-14
Appendicular lean mass (UKB)	rs28529055	14	92428216	T	G	0.4368	-0.0147	0.0019	0.192185	0.99442	-1.2249e-14
Appendicular lean mass (UKB)	rs117068593	14	93118229	T	C	0.1895	0.0403	0.0024	0.250988	0.991508	8.76767e-15
Appendicular lean mass (UKB)	rs13316	14	93407301	A	C	0.4301	0.0115	0.0019	0.541703	0.968376	4.51277e-15
Appendicular lean mass (UKB)	rs1190540	14	102897009	G	A	0.6983	0.0125	0.0021	0.926857	0.995198	-4.51277e-15
Appendicular lean mass (UKB)	rs12882130	14	103878774	G	C	0.3836	-0.0202	0.002	0.678069	0.967952	2.66898e-14
Appendicular lean mass (UKB)	rs4900578	14	103926010	T	A	0.3688	-0.0177	0.002	0.20595	0.999507	-5.15745e-16
Appendicular lean mass (UKB)	rs56112295	14	105877057	T	C	0.2257	0.0154	0.0024	0.00148775	0.909304	1.8541e-13
Appendicular lean mass (UKB)	rs2174008	15	38510456	C	G	0.4975	-0.0192	0.0019	0.268158	0.990038	-9.79916e-15
Appendicular lean mass (UKB)	rs577289	15	40208911	T	A	0.2808	-0.0125	0.0021	0.503326	0.973397	7.55567e-14
Appendicular lean mass (UKB)	rs140657345	15	41615909	TCCTC	T	0.2519	-0.02	0.0022	0.414046	0.998723	-3.09447e-15
Appendicular lean mass (UKB)	rs72726050	15	42270059	C	T	0.0958	-0.0192	0.0034	0.648451	0.896128	-1.23779e-14
Appendicular lean mass (UKB)	rs147233090	15	44028047	T	C	0.0247	-0.0446	0.0061	0.319169	0.985911	-7.99405e-15
Appendicular lean mass (UKB)	rs373736365	15	51360867	G	T	0.7157	0.0189	0.0022	0.875044	0.930088	-1.26358e-14
Appendicular lean mass (UKB)	rs5812543	15	51492850	GT	G	0.6915	0.0135	0.0021	0.983285	0.923436	-3.58443e-14
Appendicular lean mass (UKB)	rs11070842	15	51624185	C	T	0.1631	-0.0146	0.0026	0.818569	0.992599	8.76767e-15
Appendicular lean mass (UKB)	rs17205463	15	62381413	T	C	0.4477	-0.0263	0.0019	0.156459	0.993564	-2.06298e-15
Appendicular lean mass (UKB)	rs4383083	15	63080442	A	G	0.6466	0.0111	0.002	0.123858	0.977955	-4.96405e-14
Appendicular lean mass (UKB)	rs8042578	15	66992964	G	C	0.2426	0.0287	0.0022	0.868042	0.995517	-5.15745e-15
Appendicular lean mass (UKB)	rs990315	15	69578811	C	T	0.6229	-0.0115	0.002	0.132205	0.994206	-7.99405e-15
Appendicular lean mass (UKB)	rs12907139	15	73521566	A	G	0.5245	-0.0149	0.0019	0.997619	0.998144	9.79916e-15
Appendicular lean mass (UKB)	rs5742915	15	74336633	C	T	0.4605	0.0248	0.0019	0.567344	1	0
Appendicular lean mass (UKB)	rs12909863	15	75825822	C	G	0.2512	0.0189	0.0022	0.805291	0.998778	-7.73618e-16
Appendicular lean mass (UKB)	rs713467	15	84646473	A	G	0.4345	0.0146	0.0019	0.330994	0.99717	-4.64171e-15
Appendicular lean mass (UKB)	rs11633371	15	89356832	T	G	0.4764	0.0216	0.0019	0.395232	0.997156	-7.47831e-15
Appendicular lean mass (UKB)	rs4932439	15	89401109	G	A	0.8254	-0.0151	0.0025	0.687159	1	0
Appendicular lean mass (UKB)	rs74379684	15	94050205	T	C	0.0751	-0.0272	0.0036	0.813278	0.996081	7.73618e-16
Appendicular lean mass (UKB)	rs11629593	15	96033696	G	T	0.6158	-0.0109	0.002	0.612685	0.964073	5.80213e-15
Appendicular lean mass (UKB)	rs2871865	15	99194896	G	C	0.1159	-0.0493	0.003	0.72106	1	0
Appendicular lean mass (UKB)	rs2663126	15	99563857	A	G	0.6905	-0.0139	0.0021	0.589525	1	0
Appendicular lean mass (UKB)	rs4965298	15	100802766	T	C	0.7127	-0.0119	0.0021	0.601033	0.987164	-4.12596e-15
Appendicular lean mass (UKB)	rs246177	16	14380768	T	C	0.3681	0.0214	0.002	0.741907	0.988667	2.05009e-14
Appendicular lean mass (UKB)	rs35811052	16	15128416	G	A	0.2559	-0.0148	0.0022	0.221136	1	0
Appendicular lean mass (UKB)	rs72771070	16	19993750	T	C	0.283	0.015	0.0021	0.886341	0.984509	1.4183e-14
Appendicular lean mass (UKB)	rs78457529	16	24950880	T	C	0.0117	-0.0904	0.0088	0.846261	1	0
Appendicular lean mass (UKB)	rs4788218	16	30055750	C	T	0.401	0.0275	0.0019	0.386089	0.997865	-4.38384e-15
Appendicular lean mass (UKB)	rs62033029	16	50107273	A	G	0.2064	-0.0141	0.0023	0.336198	0.999251	3.86809e-15
Appendicular lean mass (UKB)	rs72801843	16	53508802	A	T	0.3015	0.0313	0.0021	0.0365185	0.996519	-1.53434e-14
Appendicular lean mass (UKB)	rs55872725	16	53809123	T	C	0.4037	0.0222	0.0019	0.790273	0.999884	5.15745e-16
Appendicular lean mass (UKB)	rs116008080	16	67254841	A	G	0.0238	-0.0415	0.0063	0.949077	0.978314	1.49566e-14
Appendicular lean mass (UKB)	rs35268848	16	67927240	A	C	0.0119	0.0737	0.0101	1	0.75063	1.32804e-14
Appendicular lean mass (UKB)	rs4985445	16	69867835	G	A	0.4565	-0.0175	0.0019	0.276371	0.998782	3.86809e-15
Appendicular lean mass (UKB)	rs17818592	16	86088594	C	T	0.4367	-0.0129	0.0019	0.0179737	1	0
Appendicular lean mass (UKB)	rs12926103	16	86371775	A	G	0.0661	0.0272	0.0038	0.809887	0.997768	1.28936e-16
Appendicular lean mass (UKB)	rs8054549	16	86417234	A	C	0.4486	-0.0251	0.0019	0.275845	0.989047	1.0057e-14
Appendicular lean mass (UKB)	rs7185244	16	86546887	C	T	0.7759	-0.0148	0.0023	0.00936083	0.971726	-1.31515e-14
Appendicular lean mass (UKB)	rs77364196	16	88353016	A	G	0.053	-0.033	0.0043	0.200518	0.984885	3.99703e-15
Appendicular lean mass (UKB)	rs113478686	16	88850897	CT	C	0.2292	-0.0244	0.0023	0.375603	0.988293	1.16043e-14
Appendicular lean mass (UKB)	rs62070319	16	89573216	T	C	0.4427	-0.018	0.002	0.427354	0.952397	-4.55145e-14
Appendicular lean mass (UKB)	rs9890062	17	17434352	A	G	0.0615	0.0267	0.0039	0.605593	0.997604	1.28936e-15
Appendicular lean mass (UKB)	rs11867855	17	18262584	T	G	0.2372	-0.0132	0.0022	0.69278	0.997794	-2.68188e-14
Appendicular lean mass (UKB)	rs4640244	17	21284223	G	A	0.3993	-0.02	0.0019	0.43441	1	0
Appendicular lean mass (UKB)	rs117972846	17	26947476	G	T	0.0285	0.0335	0.0057	0.649797	0.979766	-1.16043e-14
Appendicular lean mass (UKB)	rs2289629	17	27959903	A	G	0.3451	-0.0148	0.002	0.897963	1	0
Appendicular lean mass (UKB)	rs6505216	17	29206421	T	G	0.233	-0.0498	0.0023	0.224902	0.920041	3.68758e-14
Appendicular lean mass (UKB)	rs2019203	17	36908672	A	C	0.4909	0.0189	0.0019	0.4146	1	0
Appendicular lean mass (UKB)	rs113146332	17	42565977	C	G	0.0381	0.0311	0.0049	0.714831	0.99925	-1.28936e-16
Appendicular lean mass (UKB)	rs9894577	17	43223292	A	G	0.318	-0.031	0.002	0.13449	0.997934	2.19192e-15
Appendicular lean mass (UKB)	rs72829852	17	46633974	T	C	0.0621	0.0309	0.0039	0.949268	0.990993	2.96554e-15
Appendicular lean mass (UKB)	rs2112617	17	46977125	A	G	0.5294	-0.0167	0.0019	0.466091	0.999524	-3.61022e-15
Appendicular lean mass (UKB)	rs57791149	17	54222307	C	T	0.4024	-0.0173	0.0019	0.490441	0.997401	-2.8366e-15
Appendicular lean mass (UKB)	rs9905385	17	59498250	G	A	0.6707	-0.0339	0.002	0.267795	0.991041	-1.98562e-14
Appendicular lean mass (UKB)	rs2005172	17	61996255	C	A	0.6397	0.048	0.002	0.922815	0.976081	-1.25455e-13
Appendicular lean mass (UKB)	rs2676298	17	62726707	T	C	0.853	-0.0269	0.0027	0.0486519	0.974783	-1.76643e-14
Appendicular lean mass (UKB)	rs28485212	17	63550026	T	C	0.1494	-0.0188	0.0027	0.399549	1	0
Appendicular lean mass (UKB)	rs7220127	17	64545922	C	T	0.4264	-0.0105	0.0019	0.0574709	0.99231	-5.02852e-15
Appendicular lean mass (UKB)	rs2592208	17	67408873	A	C	0.513	-0.0124	0.0019	0.633649	1	0
Appendicular lean mass (UKB)	rs2521349	17	67503501	A	G	0.3847	0.0155	0.0019	0.223188	0.991537	-8.25193e-15
Appendicular lean mass (UKB)	rs173135	17	68172326	T	C	0.115	-0.0341	0.003	0.129843	0.988444	3.48128e-14
Appendicular lean mass (UKB)	rs36000545	17	79093822	G	A	0.3957	-0.022	0.002	0.861576	0.973245	1.99851e-14
Appendicular lean mass (UKB)	rs12943867	17	79409710	A	G	0.3367	0.0184	0.002	0.0184239	0.988273	-2.70766e-14
Appendicular lean mass (UKB)	rs9898189	17	80480516	G	C	0.6446	-0.0163	0.0021	0.820209	0.926606	-2.55294e-14
Appendicular lean mass (UKB)	rs1786263	18	13116432	T	G	0.6055	-0.019	0.0019	0.233446	1	0
Appendicular lean mass (UKB)	rs113232639	18	20715656	A	G	0.493	0.0327	0.0019	0.97625	0.964372	-5.15745e-15
Appendicular lean mass (UKB)	rs35073631	18	22696964	C	T	0.4331	0.0112	0.0019	0.853273	0.984027	-2.20481e-14
Appendicular lean mass (UKB)	rs8084413	18	22869123	A	G	0.4693	-0.0127	0.0019	0.0203748	0.981458	1.12175e-14
Appendicular lean mass (UKB)	rs2978362	18	32959397	T	C	0.5326	0.0106	0.0019	0.26865	0.995693	-1.07017e-14
Appendicular lean mass (UKB)	rs9957318	18	33039106	G	A	0.348	0.0187	0.002	0.0803191	0.990824	1.93404e-15
Appendicular lean mass (UKB)	rs12962050	18	35179808	A	G	0.6445	0.0153	0.002	0.745165	0.996896	-2.32085e-15
Appendicular lean mass (UKB)	rs151123488	18	45982432	CTGTGTGTGTG	C	0.8668	0.0178	0.0029	0.43584	0.953231	-7.65882e-14
Appendicular lean mass (UKB)	rs7229520	18	46516468	A	G	0.6616	-0.0224	0.002	0.530229	0.995866	-4.89958e-15
Appendicular lean mass (UKB)	rs33973388	18	46611842	T	G	0.4353	0.0249	0.0019	0.980675	0.998671	-2.44979e-15
Appendicular lean mass (UKB)	rs4940874	18	57105638	G	A	0.8119	0.0148	0.0024	0.286664	0.994148	-6.44682e-15
Appendicular lean mass (UKB)	rs7228151	18	57181694	C	T	0.206	-0.0185	0.0023	0.0705856	0.995983	3.86809e-16
Appendicular lean mass (UKB)	rs71336393	18	57855319	GA	G	0.2346	0.049	0.0023	0.813368	0.987066	-2.97843e-14
Appendicular lean mass (UKB)	rs74494415	18	74972138	T	C	0.0398	-0.0417	0.0049	0.497185	0.982875	-5.15745e-16
Appendicular lean mass (UKB)	rs60389750	18	77182836	T	C	0.3139	-0.0175	0.0021	0.248367	0.943731	1.93404e-14
Appendicular lean mass (UKB)	rs62103240	18	77650637	A	G	0.071	0.0212	0.0037	0.095065	0.980049	-4.03571e-14
Appendicular lean mass (UKB)	rs10948	19	10754905	T	G	0.6638	-0.0252	0.002	0.457312	1	0
Appendicular lean mass (UKB)	rs12461874	19	17180358	A	C	0.2784	-0.0181	0.0021	0.97039	0.994502	-1.93404e-15
Appendicular lean mass (UKB)	rs111901094	19	19513570	T	G	0.182	-0.0253	0.0025	0.177589	0.967774	1.81929e-13
Appendicular lean mass (UKB)	rs2287821	19	33935102	T	C	0.5091	-0.0153	0.0019	0.627398	0.99759	1.16043e-15
Appendicular lean mass (UKB)	rs2607234	19	35563834	G	A	0.9476	-0.0302	0.0043	0.285801	0.983279	-1.68907e-14
Appendicular lean mass (UKB)	rs75702986	19	35566151	A	G	0.1861	-0.0163	0.0025	0.90647	0.979058	2.25639e-14
Appendicular lean mass (UKB)	rs11672848	19	37570704	T	C	0.5246	-0.0171	0.0019	0.754009	0.971342	-7.52988e-14
Appendicular lean mass (UKB)	rs11373507	19	47404025	GA	G	0.6294	-0.0113	0.002	0.678482	0.98744	-2.57873e-14
Appendicular lean mass (UKB)	rs117203652	19	49857801	A	G	0.03	-0.0346	0.0055	0.298665	1	0
Appendicular lean mass (UKB)	rs10421750	19	50290604	T	G	0.312	-0.0145	0.0021	0.442956	0.940965	6.57575e-14
Appendicular lean mass (UKB)	rs4252548	19	55879672	T	C	0.0218	-0.0753	0.0065	0.0746381	1	0
Appendicular lean mass (UKB)	rs147110934	19	55993436	T	G	0.0243	-0.0722	0.0062	0.431668	1	0
Appendicular lean mass (UKB)	rs684905	20	10472790	T	C	0.4176	-0.0118	0.0019	0.369902	0.999281	-3.35234e-15
Appendicular lean mass (UKB)	rs73125634	20	20069826	T	G	0.2782	-0.0195	0.0021	0.081335	0.994062	1.28936e-15
Appendicular lean mass (UKB)	rs12185775	20	20293769	C	G	0.1172	-0.0167	0.003	0.436427	0.944475	1.25068e-14
Appendicular lean mass (UKB)	rs6082354	20	21217976	C	A	0.6675	-0.024	0.002	0.353387	1	0
Appendicular lean mass (UKB)	rs4287835	20	31457337	C	T	0.534	0.0147	0.0019	0.58417	0.996786	-1.28936e-16
Appendicular lean mass (UKB)	rs34879158	20	32300634	C	A	0.263	-0.0363	0.0022	0.524311	0.996935	-1.03149e-15
Appendicular lean mass (UKB)	rs6142059	20	32544327	C	T	0.4926	0.0116	0.0019	0.745539	0.996407	1.54724e-15
Appendicular lean mass (UKB)	rs143384	20	34025756	G	A	0.4038	0.0725	0.0019	0.257526	1	0
Appendicular lean mass (UKB)	rs1291114	20	35500850	C	G	0.8903	0.0173	0.0031	0.632001	0.974841	-1.95983e-14
Appendicular lean mass (UKB)	rs6028716	20	38547459	A	G	0.2587	-0.021	0.0022	0.296926	0.992171	-1.67617e-15
Appendicular lean mass (UKB)	rs6066122	20	45558573	G	C	0.7631	0.0127	0.0023	0.32725	0.975281	-2.77213e-14
Appendicular lean mass (UKB)	rs13037813	20	47750588	C	T	0.2391	0.0292	0.0022	0.627316	0.99872	-1.03149e-15
Appendicular lean mass (UKB)	rs35963161	20	49210635	A	G	0.4757	-0.0157	0.0019	0.91683	0.950592	-1.19911e-14
Appendicular lean mass (UKB)	rs77447813	20	50827041	C	G	0.087	0.0224	0.0034	0.431641	0.994326	-1.28936e-15
Appendicular lean mass (UKB)	rs57696574	20	54884826	C	A	0.3981	0.0173	0.002	0.559207	0.940395	7.59435e-14
Appendicular lean mass (UKB)	rs80132799	20	62322896	T	C	0.0679	0.0231	0.0038	0.735317	0.974459	-1.03149e-14
Appendicular lean mass (UKB)	rs112021215	20	62867186	C	T	0.201	-0.0147	0.0025	0.888974	0.870742	2.01399e-13
Appendicular lean mass (UKB)	rs35631698	21	16549469	GC	G	0.3746	0.0145	0.002	0.0120125	0.98079	3.86809e-14
Appendicular lean mass (UKB)	rs4818280	21	18114472	T	C	0.6269	-0.0124	0.002	0.779412	0.997983	-9.54129e-15
Appendicular lean mass (UKB)	rs12483401	21	35443829	C	T	0.0216	-0.0387	0.0067	0.778644	0.947657	1.28936e-14
Appendicular lean mass (UKB)	rs73197345	21	36770120	A	T	0.1367	0.0211	0.0028	0.546031	0.994189	-9.02554e-16
Appendicular lean mass (UKB)	rs2212926	21	38066883	A	C	0.2106	-0.022	0.0023	0.0918236	0.991896	1.80511e-15
Appendicular lean mass (UKB)	rs2230033	21	39671476	A	G	0.5644	-0.0265	0.0019	0.764282	1	0
Appendicular lean mass (UKB)	rs112153300	21	47547474	A	G	0.089	0.0261	0.0034	0.890629	0.997365	1.16043e-15
Appendicular lean mass (UKB)	rs165849	22	19958669	A	G	0.6975	0.0157	0.0021	0.101127	0.994336	-1.59881e-14
Appendicular lean mass (UKB)	rs9610447	22	20768891	T	C	0.7471	0.0152	0.0022	0.219857	0.985937	-3.86809e-15
Appendicular lean mass (UKB)	rs5763821	22	30549071	C	A	0.3907	0.0191	0.002	0.672789	0.95249	3.22341e-15
Appendicular lean mass (UKB)	rs5753518	22	31631314	A	G	0.0899	0.0242	0.0033	0.920293	0.989415	7.86512e-15
Appendicular lean mass (UKB)	rs6000886	22	38176670	C	T	0.6482	0.0131	0.002	0.222839	0.996034	-3.40392e-14
Appendicular lean mass (UKB)	rs7286917	22	39860868	G	A	0.7461	0.0171	0.0023	0.622993	0.929263	-6.18894e-14
Appendicular lean mass (UKB)	rs41311445	22	42070374	C	A	0.0958	-0.0328	0.0032	0.445242	1	0
Appendicular lean mass (UKB)	rs10453441	22	46363739	G	A	0.402	-0.0139	0.002	0.938319	0.993306	6.70469e-15
Appendicular lean mass (UKB)	rs8136517	22	46439433	C	T	0.0652	0.0267	0.0039	0.980312	0.984814	8.25193e-15
Appendicular lean mass (UKB)	rs28379706	22	50728062	C	T	0.3931	0.0114	0.002	0.750664	1	0
Body fat mass (UKB)	rs2791643	1	11207269	T	C	0.761787	-0.0147685	0.00228666	0.537197	0.99922	-3.61022e-15
Body fat mass (UKB)	rs10799778	1	23313353	G	T	0.833665	-0.018464	0.00261798	0.697174	0.996815	-2.96554e-15
Body fat mass (UKB)	rs3766823	1	32197257	A	G	0.171973	0.0190655	0.00258351	0.0560897	1	0
Body fat mass (UKB)	rs3737992	1	33234128	A	G	0.168988	-0.0194482	0.00259868	0.610041	0.999138	1.54724e-15
Body fat mass (UKB)	rs12031634	1	34584393	A	G	0.296495	-0.0135032	0.00214264	0.965947	0.989919	2.57873e-16
Body fat mass (UKB)	rs61779305	1	39921811	C	G	0.172791	0.0160792	0.00266375	0.444245	0.934018	6.42103e-14
Body fat mass (UKB)	rs12144626	1	47670525	C	T	0.582757	-0.0152607	0.00198063	0.734161	0.994697	-9.28342e-15
Body fat mass (UKB)	rs1167309	1	49997674	T	C	0.681108	-0.0188395	0.00209079	0.00532808	0.994608	6.96256e-15
Body fat mass (UKB)	rs3766442	1	54724246	C	T	0.328381	0.0127059	0.00207594	0.350744	0.998759	4.38384e-15
Body fat mass (UKB)	rs1013293	1	62570321	A	G	0.43027	-0.0199173	0.00197478	0.00781082	0.987756	-9.79916e-15
Body fat mass (UKB)	rs11208779	1	66417145	C	G	0.528904	0.0142759	0.00195673	0.150679	0.996197	-1.59881e-14
Body fat mass (UKB)	rs2568958	1	72765116	A	G	0.603669	0.020413	0.001989	0.34525	1	0
Body fat mass (UKB)	rs3845344	1	75001480	T	C	0.391189	0.0127606	0.00199634	0.50385	0.998116	-1.31515e-14
Body fat mass (UKB)	rs34517439	1	78450517	A	C	0.121701	0.0432047	0.00301618	0.0660934	0.971923	2.20481e-14
Body fat mass (UKB)	rs6688826	1	80812329	C	T	0.298242	0.012894	0.00212701	0.134794	0.998433	-7.73618e-16
Body fat mass (UKB)	rs11165643	1	96924097	T	C	0.590189	0.0199108	0.00197995	0.482514	0.998096	7.73618e-16
Body fat mass (UKB)	rs12072739	1	98315893	G	A	0.224583	0.0174262	0.00233926	0.000617568	1	0
Body fat mass (UKB)	rs17024393	1	110154688	C	T	0.02591	0.0665947	0.00615325	0.41262	0.990953	2.57873e-15
Body fat mass (UKB)	rs197422	1	112317512	A	C	0.379823	0.0124378	0.00200831	0.232391	0.996874	1.80511e-15
Body fat mass (UKB)	rs12724928	1	113128931	C	T	0.204845	-0.0178202	0.00241337	0.941696	0.999656	5.15745e-16
Body fat mass (UKB)	rs11205303	1	149906413	C	T	0.406671	0.0225892	0.00198498	0.0239051	1	0
Body fat mass (UKB)	rs55816515	1	150440279	C	T	0.217763	0.0140779	0.00236122	0.171757	1	0
Body fat mass (UKB)	rs4589116	1	151002510	T	C	0.865498	-0.0173264	0.00286467	0.208014	0.99083	-1.84379e-14
Body fat mass (UKB)	rs61813293	1	156019075	T	G	0.14308	0.0211528	0.00277793	0.162081	1	0
Body fat mass (UKB)	rs1778830	1	156489974	A	G	0.362141	0.0115824	0.00203229	0.122096	0.991765	1.8309e-14
Body fat mass (UKB)	rs79518326	1	174946883	A	C	0.028638	-0.0436689	0.00591223	0.133696	0.973337	1.28936e-15
Body fat mass (UKB)	rs543874	1	177889480	G	A	0.205271	0.0444915	0.00241278	0.226815	1	0
Body fat mass (UKB)	rs815163	1	190294726	C	T	0.563206	-0.0138291	0.00196314	0.531429	0.999244	-7.73618e-16
Body fat mass (UKB)	rs76702514	1	195148296	G	C	0.210651	-0.0153947	0.00240452	0.485776	0.985798	3.61022e-15
Body fat mass (UKB)	rs2678204	1	201800511	G	T	0.340185	0.0211458	0.00205731	0.326108	0.995694	-7.22043e-15
Body fat mass (UKB)	rs17781552	1	203519648	A	G	0.545262	0.0110373	0.0019837	0.98803	0.973231	8.0972e-14
Body fat mass (UKB)	rs11119208	1	209211968	G	A	0.614888	-0.0123954	0.00200114	0.12613	0.998099	3.61022e-15
Body fat mass (UKB)	rs6684205	1	218609702	G	A	0.286862	0.0142452	0.00215289	0.910085	1	0
Body fat mass (UKB)	rs2494196	1	219762581	A	C	0.286018	0.0227658	0.00215631	0.514888	0.997707	0
Body fat mass (UKB)	rs10915840	1	225668524	A	G	0.274253	-0.0147572	0.00219669	0.238074	0.988586	-3.82941e-14
Body fat mass (UKB)	rs10927006	1	243557659	C	T	0.143706	-0.0158463	0.00278232	0.0918055	0.993326	1.67617e-15
Body fat mass (UKB)	rs4658403	1	243832560	T	C	0.833672	-0.0155056	0.00261946	0.213886	0.998352	1.54724e-15
Body fat mass (UKB)	rs62124717	2	12817006	A	G	0.0947	0.018455	0.00334767	0.682892	0.985821	8.5098e-15
Body fat mass (UKB)	rs6752378	2	25150116	A	C	0.486283	0.0240987	0.00194906	0.276946	0.996676	6.44682e-16
Body fat mass (UKB)	rs12475388	2	27039792	A	G	0.485684	-0.0135316	0.00195977	0.487614	0.987496	1.31515e-14
Body fat mass (UKB)	rs10175266	2	36784987	G	A	0.368857	0.0180564	0.00201927	0.954074	0.998906	5.28639e-15
Body fat mass (UKB)	rs113019802	2	46884824	A	G	0.22505	-0.0140538	0.00234362	0.338625	0.989089	1.03149e-15
Body fat mass (UKB)	rs10187101	2	50742227	T	C	0.363607	-0.013662	0.00202539	0.622107	0.997149	5.93107e-15
Body fat mass (UKB)	rs6735393	2	56190273	C	A	0.180527	0.0145785	0.00254987	0.0362841	0.988154	-2.70766e-15
Body fat mass (UKB)	rs1861410	2	58933591	T	C	0.555339	-0.0194111	0.00196687	0.880225	0.992204	-8.89661e-15
Body fat mass (UKB)	rs7575523	2	59335104	G	T	0.603215	-0.0210772	0.0019987	0.465128	0.992924	2.8366e-15
Body fat mass (UKB)	rs13408397	2	69582028	T	C	0.411036	-0.0157786	0.00197847	0.326343	0.998234	-1.28936e-16
Body fat mass (UKB)	rs2692741	2	76185292	C	G	0.367191	0.0114546	0.00204093	0.169661	0.977797	5.41533e-15
Body fat mass (UKB)	rs396354	2	86850022	C	T	0.715675	-0.0133694	0.00216591	0.784022	0.993573	-1.46987e-14
Body fat mass (UKB)	rs1160543	2	100832182	T	C	0.400832	-0.0185222	0.00198725	0.631547	0.999703	-3.22341e-15
Body fat mass (UKB)	rs441792	2	105404221	G	A	0.486643	0.0142917	0.00195402	0.424739	0.992051	-5.93107e-15
Body fat mass (UKB)	rs13008033	2	142293511	G	A	0.185807	-0.0145805	0.00250456	0.289535	0.99757	2.06298e-15
Body fat mass (UKB)	rs429343	2	147903382	G	A	0.576574	-0.0151584	0.00197504	0.447649	0.996906	-1.28936e-15
Body fat mass (UKB)	rs13409967	2	154821564	T	G	0.103039	0.0182985	0.00320833	0.4605	0.994822	1.72775e-14
Body fat mass (UKB)	rs11677541	2	165429235	A	G	0.535228	-0.0118348	0.00196344	0.799178	0.988366	-1.8309e-14
Body fat mass (UKB)	rs13389219	2	165528876	T	C	0.392426	0.0165	0.00199334	0.831998	0.999693	1.54724e-15
Body fat mass (UKB)	rs3754963	2	166185707	T	A	0.255045	-0.0136014	0.00223515	0.854457	0.998016	-3.72626e-14
Body fat mass (UKB)	rs12987931	2	172900948	T	C	0.614937	0.01447	0.00201321	0.957377	0.987668	-1.80511e-15
Body fat mass (UKB)	rs72917533	2	175238924	C	T	0.185501	-0.0180733	0.00251355	0.358626	0.991616	-3.35234e-15
Body fat mass (UKB)	rs2216931	2	181599070	A	C	0.66198	0.0167032	0.00206274	0.299674	0.994586	-1.14753e-14
Body fat mass (UKB)	rs79847714	2	193865203	C	T	0.228218	-0.0142962	0.00232419	0.455614	0.995295	2.57873e-15
Body fat mass (UKB)	rs55685371	2	203862724	A	T	0.553532	0.0107453	0.00195816	0.653858	0.998991	-4.12596e-15
Body fat mass (UKB)	rs4482463	2	205375909	A	C	0.923039	-0.0299133	0.00366606	0.125565	0.990389	-1.90826e-14
Body fat mass (UKB)	rs1263629	2	207936911	G	A	0.143757	0.0157296	0.00279234	0.681241	0.987967	4.89958e-15
Body fat mass (UKB)	rs73985439	2	212299249	C	A	0.307339	0.0126522	0.00211613	0.779755	0.994003	6.83363e-15
Body fat mass (UKB)	rs13427822	2	213414265	G	A	0.271181	-0.0134785	0.00221652	0.704233	0.976066	1.79221e-14
Body fat mass (UKB)	rs2943634	2	227068080	C	A	0.672555	-0.0132016	0.00207426	0.0203334	0.912759	1.4183e-14
Body fat mass (UKB)	rs2943634	2	227068080	C	A	0.672555	-0.0132016	0.00207426	0.879178	1	0
Body fat mass (UKB)	rs10209821	2	228980358	T	C	0.342644	0.0154229	0.00205116	0.970971	1	0
Body fat mass (UKB)	rs35882248	2	230627955	T	C	0.317111	0.0186983	0.00209543	0.187488	0.998889	1.80511e-15
Body fat mass (UKB)	rs1840126	2	236896765	C	A	0.563615	-0.0108669	0.00196514	0.884581	0.998448	-2.19192e-15
Body fat mass (UKB)	rs111942358	2	242568017	C	G	0.153365	0.0155506	0.00271607	0.123601	0.987398	3.636e-14
Body fat mass (UKB)	rs1801282	3	12393125	G	C	0.119546	0.0311211	0.00299903	0.0356784	1	0
Body fat mass (UKB)	rs361222	3	12922716	T	A	0.632467	-0.0112827	0.0020317	0.862782	0.990307	-1.35383e-14
Body fat mass (UKB)	rs7619139	3	25110415	A	T	0.588629	0.0137529	0.00198694	0.364462	0.99254	-1.70196e-14
Body fat mass (UKB)	rs1857883	3	30052399	A	G	0.545009	0.0124127	0.00196588	0.574632	0.991426	-2.19192e-15
Body fat mass (UKB)	rs11129446	3	31410801	A	T	0.285782	-0.0133068	0.00217018	0.462196	0.98886	4.22911e-14
Body fat mass (UKB)	rs11720292	3	41308449	A	C	0.45852	0.0110499	0.00199389	0.755325	0.963107	2.79792e-14
Body fat mass (UKB)	rs754635	3	42305131	G	C	0.886587	0.0213268	0.00307284	0.0738017	0.997852	-4.51277e-15
Body fat mass (UKB)	rs28350	3	42418446	G	A	0.820601	-0.0187817	0.00255183	0.130026	0.989353	6.96256e-15
Body fat mass (UKB)	rs1554654	3	44044344	T	C	0.470556	-0.0138327	0.00195785	0.304082	0.993432	5.6732e-15
Body fat mass (UKB)	rs9843653	3	49920571	C	T	0.511529	0.0248378	0.00195189	0.790912	0.996757	-2.57873e-16
Body fat mass (UKB)	rs17668356	3	61208619	G	C	0.145987	-0.0215606	0.00276035	0.141357	0.997643	1.03149e-15
Body fat mass (UKB)	rs9968060	3	62471282	T	C	0.642602	0.0146472	0.00207288	0.976698	0.962753	-8.87082e-14
Body fat mass (UKB)	rs6769617	3	62687746	T	A	0.663975	-0.0120287	0.00206495	0.566349	0.998496	-1.03149e-15
Body fat mass (UKB)	rs6782714	3	71684845	T	C	0.409425	-0.0118429	0.00200535	0.269582	0.979183	1.74064e-14
Body fat mass (UKB)	rs3772882	3	81808602	A	C	0.373259	0.0116765	0.00201566	0.767529	0.999212	-1.54724e-15
Body fat mass (UKB)	rs4123668	3	82629523	C	T	0.402759	0.0109217	0.00199148	0.242416	0.994591	3.09447e-15
Body fat mass (UKB)	rs9876664	3	85806313	T	G	0.375486	-0.0162889	0.00201752	0.263793	0.993809	1.57302e-14
Body fat mass (UKB)	rs9851777	3	88267467	C	T	0.884948	0.0224847	0.00305205	0.195781	0.999468	-1.28936e-16
Body fat mass (UKB)	rs1454687	3	94038085	G	C	0.51535	-0.0192152	0.00195062	0.663538	0.998428	8.13588e-14
Body fat mass (UKB)	rs1436348	3	104612668	G	A	0.582731	0.0143852	0.00197796	0.752586	0.999113	0
Body fat mass (UKB)	rs1078455	3	108129348	C	T	0.309538	0.0126693	0.00212637	0.421998	0.983975	-9.02554e-16
Body fat mass (UKB)	rs9839081	3	123051230	A	G	0.325039	-0.0144833	0.00211554	0.640279	0.968382	-3.81652e-14
Body fat mass (UKB)	rs11709402	3	131551027	G	A	0.278651	0.0206294	0.00218265	0.118741	0.994611	-5.54426e-15
Body fat mass (UKB)	rs1964675	3	136114945	T	C	0.711071	0.0131288	0.00215496	0.844785	0.996746	-2.57873e-15
Body fat mass (UKB)	rs7632381	3	141106063	C	T	0.444374	0.0225939	0.00196048	0.480831	0.999916	2.57873e-16
Body fat mass (UKB)	rs12107172	3	147134039	G	A	0.136512	0.015542	0.00284839	0.780667	0.99468	-5.6732e-15
Body fat mass (UKB)	rs1568488	3	153657951	C	G	0.594862	0.0171575	0.002003	0.299149	0.984672	-6.57575e-15
Body fat mass (UKB)	rs6790206	3	161434707	G	A	0.541051	0.0112074	0.0019503	4.10083e-05	0.999928	-2.57873e-16
Body fat mass (UKB)	rs8192675	3	170724883	C	T	0.28869	0.0160216	0.00214912	0.17223	1	0
Body fat mass (UKB)	rs11926024	3	173662094	A	T	0.263929	-0.0124039	0.00221031	0.242238	0.99938	3.86809e-16
Body fat mass (UKB)	rs2606227	3	183536836	C	T	0.631414	-0.0133717	0.0020414	0.328593	0.98099	4.96405e-14
Body fat mass (UKB)	rs73175572	3	185490184	G	A	0.111713	0.0180427	0.00312853	0.76403	0.977973	-1.86958e-14
Body fat mass (UKB)	rs73052033	3	185828465	C	T	0.185065	-0.0211658	0.00251576	0.379801	0.993919	6.70469e-15
Body fat mass (UKB)	rs7372674	3	196149165	A	C	0.357186	0.0146589	0.00203437	0.498329	0.998936	5.93107e-15
Body fat mass (UKB)	rs2192527	4	18329824	G	A	0.465514	0.0186849	0.00195803	0.116244	0.997791	0
Body fat mass (UKB)	rs56203712	4	25342606	G	A	0.233836	-0.0173443	0.00235571	0.183086	0.957486	2.91396e-14
Body fat mass (UKB)	rs73213484	4	28489339	T	A	0.141217	-0.0230745	0.00280342	0.743627	0.996086	1.80511e-15
Body fat mass (UKB)	rs4088476	4	34911685	T	C	0.660801	0.011656	0.00205975	0.527901	0.997919	-2.8366e-15
Body fat mass (UKB)	rs35568752	4	38731476	A	G	0.201678	0.013355	0.00243296	0.00977316	0.992941	7.22043e-15
Body fat mass (UKB)	rs10938398	4	45186139	A	G	0.433522	0.0275414	0.00197323	0.263561	0.99571	1.48277e-14
Body fat mass (UKB)	rs3113509	4	52932825	T	C	0.731949	-0.0162395	0.00220477	0.1368	0.993704	-4.77064e-15
Body fat mass (UKB)	rs2237025	4	55541879	C	T	0.555383	-0.0118394	0.00197949	0.0747608	0.979688	-5.80213e-15
Body fat mass (UKB)	rs6840236	4	56289785	C	T	0.464888	0.0141758	0.00195841	0.279976	0.996559	2.08877e-14
Body fat mass (UKB)	rs1383723	4	67803507	T	A	0.78314	-0.0131276	0.0023739	0.729594	0.992452	-8.5098e-15
Body fat mass (UKB)	rs6847975	4	80812960	A	G	0.356172	0.01403	0.0020466	0.738178	0.990174	3.61022e-15
Body fat mass (UKB)	rs62302286	4	82157284	C	T	0.251284	0.0139501	0.00225241	0.441069	0.996834	1.80511e-15
Body fat mass (UKB)	rs7663885	4	83159728	C	T	0.500214	-0.0109141	0.00194867	0.00356656	0.99667	1.28936e-16
Body fat mass (UKB)	rs1350506	4	89734587	C	T	0.47058	-0.0121038	0.0019543	0.947592	0.998159	4.51277e-15
Body fat mass (UKB)	rs4419475	4	96150044	T	A	0.407357	0.0125242	0.00198677	0.0553031	0.996148	1.03149e-14
Body fat mass (UKB)	rs1229984	4	100239319	C	T	0.972782	0.0420959	0.00592358	0.00445697	1	0
Body fat mass (UKB)	rs13107325	4	103188709	T	C	0.074872	0.0375077	0.00371154	0.121002	1	0
Body fat mass (UKB)	rs11099020	4	130724902	T	C	0.640531	-0.013819	0.00203762	0.207451	0.993465	1.03149e-15
Body fat mass (UKB)	rs1296328	4	137083193	C	A	0.558984	-0.0166952	0.00197551	0.320492	0.991454	-2.15324e-14
Body fat mass (UKB)	rs4240326	4	145839264	G	A	0.550137	-0.0163404	0.00196127	0.847442	0.999755	6.44682e-16
Body fat mass (UKB)	rs113079574	4	147354089	T	C	0.192709	-0.0138687	0.00248678	0.593465	0.988401	-6.83363e-15
Body fat mass (UKB)	rs148636479	4	164359678	T	A	0.028546	-0.0365007	0.00624845	0.0831828	0.878364	2.52715e-14
Body fat mass (UKB)	rs530255	4	171041408	C	T	0.411125	0.0112973	0.00198568	0.911808	0.997212	2.32085e-15
Body fat mass (UKB)	rs7683836	4	180167906	A	G	0.557258	-0.0107953	0.00197091	0.985559	0.994065	-9.79916e-15
Body fat mass (UKB)	rs75281888	5	50961753	C	T	0.032469	0.0382694	0.00551616	0.606155	0.996994	1.03149e-15
Body fat mass (UKB)	rs72767253	5	51090842	A	C	0.042122	-0.0330784	0.00486322	0.163315	1	0
Body fat mass (UKB)	rs1503526	5	63020706	C	T	0.480033	0.0139637	0.00195362	0.783847	0.999231	1.80511e-15
Body fat mass (UKB)	rs10050620	5	63927239	T	C	0.325381	-0.0123008	0.00208579	0.972954	0.99746	-1.28936e-16
Body fat mass (UKB)	rs2610245	5	63978255	G	A	0.517849	-0.0125974	0.00198674	0.450767	0.967545	8.76767e-15
Body fat mass (UKB)	rs467176	5	66193103	T	C	0.545076	0.0112111	0.00196444	0.336809	0.993351	-6.06001e-15
Body fat mass (UKB)	rs7707394	5	74472939	A	G	0.357298	-0.0185586	0.0020343	0.378654	0.999966	3.86809e-16
Body fat mass (UKB)	rs2307111	5	75003678	C	T	0.395076	-0.0265622	0.00199805	0.146217	1	0
Body fat mass (UKB)	rs252749	5	77389973	A	G	0.245964	-0.0179935	0.00226342	0.00198329	0.998093	-7.73618e-16
Body fat mass (UKB)	rs7442885	5	87682877	G	C	0.214107	-0.0211336	0.00238351	0.434579	0.994825	-2.57873e-15
Body fat mass (UKB)	rs34483452	5	87986314	A	C	0.136334	0.0324202	0.00286872	0.794792	0.982613	1.8309e-14
Body fat mass (UKB)	rs159037	5	94197477	C	T	0.253896	0.0129733	0.00224132	0.928222	1	0
Body fat mass (UKB)	rs11135450	5	95554016	G	A	0.668911	0.0146571	0.00208292	0.350215	0.98995	-1.31515e-14
Body fat mass (UKB)	rs396755	5	104022239	G	C	0.571066	-0.0127468	0.00197561	0.0687952	0.992805	-5.80213e-14
Body fat mass (UKB)	rs62379271	5	105870033	G	T	0.578512	0.0111105	0.00198188	0.13853	0.996193	1.28936e-15
Body fat mass (UKB)	rs40071	5	107496102	C	T	0.179506	-0.0198339	0.00255126	0.244886	0.991848	4.64171e-15
Body fat mass (UKB)	rs10478110	5	112445734	C	A	0.434339	0.0132856	0.00197516	0.8439	0.993493	1.19911e-14
Body fat mass (UKB)	rs347551	5	119389031	G	C	0.472292	0.013152	0.0019868	0.675969	0.967025	4.02281e-14
Body fat mass (UKB)	rs1363695	5	130378027	T	C	0.225976	-0.0160129	0.0023545	0.737054	0.982784	4.68039e-14
Body fat mass (UKB)	rs10071662	5	133840929	T	C	0.242255	-0.0138893	0.00228563	0.954723	0.993757	1.08307e-14
Body fat mass (UKB)	rs3822742	5	139059017	A	C	0.371036	0.0161316	0.00202598	0.908496	0.994131	7.22043e-15
Body fat mass (UKB)	rs253440	5	141796191	T	G	0.127882	-0.0166619	0.00292777	0.561582	0.996769	-1.93404e-15
Body fat mass (UKB)	rs2964023	5	153246412	C	T	0.691967	-0.0140621	0.00211678	0.289301	0.99525	1.28936e-16
Body fat mass (UKB)	rs4958702	5	153544512	C	T	0.572323	-0.0144847	0.00197176	0.590253	0.999551	-9.02554e-16
Body fat mass (UKB)	rs13354321	5	157925297	C	T	0.409862	0.0115143	0.00197884	0.00224028	1	0
Body fat mass (UKB)	rs812949	5	170506141	C	T	0.729231	0.0176994	0.00219661	0.957986	0.999158	1.28936e-16
Body fat mass (UKB)	rs4377779	6	12117344	C	T	0.346841	-0.0161903	0.00205102	0.887746	0.998041	4.64171e-15
Body fat mass (UKB)	rs41271299	6	19839415	T	C	0.051245	0.0308412	0.00442333	0.879312	1	0
Body fat mass (UKB)	rs62396185	6	26180634	C	G	0.259954	-0.0351601	0.0022264	0.984523	0.996826	-3.61022e-15
Body fat mass (UKB)	rs28366156	6	31671498	C	T	0.130599	-0.0258212	0.00289453	0.409803	0.99865	1.16043e-15
Body fat mass (UKB)	rs62405861	6	33461200	A	C	0.241465	0.0150394	0.00227821	0.0585685	0.998208	2.96554e-15
Body fat mass (UKB)	rs2814993	6	34618893	A	G	0.139796	0.044939	0.00280896	0.0807918	1	0
Body fat mass (UKB)	rs12528644	6	41749401	A	C	0.283817	0.0118428	0.00216957	0.411359	0.99259	-1.31515e-14
Body fat mass (UKB)	rs998584	6	43757896	A	C	0.48286	-0.0125138	0.00195609	0.683039	0.994719	-2.03719e-14
Body fat mass (UKB)	rs72892910	6	50816887	T	G	0.172203	0.034486	0.00258879	0.987498	0.995401	-4.38384e-15
Body fat mass (UKB)	rs2499468	6	51809081	A	C	0.650983	0.0142319	0.00204964	0.737684	0.995479	-1.72775e-14
Body fat mass (UKB)	rs13191298	6	70010225	G	A	0.122241	0.0179661	0.00298029	0.336042	0.996613	3.99703e-15
Body fat mass (UKB)	rs9294260	6	83433228	A	G	0.476616	0.0137122	0.00196418	0.633194	0.987489	7.73618e-15
Body fat mass (UKB)	rs854917	6	90127390	T	C	0.735788	-0.0132445	0.00222371	0.00519679	0.985214	-1.57302e-14
Body fat mass (UKB)	rs10499014	6	97947755	G	C	0.26865	-0.013859	0.00221512	0.773423	0.986825	-2.86239e-14
Body fat mass (UKB)	rs9320823	6	98429337	C	T	0.602914	0.0188041	0.00199609	0.147671	0.999509	1.03149e-15
Body fat mass (UKB)	rs314279	6	105402083	A	C	0.884507	-0.0239116	0.00305945	0.0491342	0.991923	-3.09447e-15
Body fat mass (UKB)	rs2802295	6	108926496	G	A	0.626185	0.020442	0.00201791	0.153068	0.995756	-6.57575e-15
Body fat mass (UKB)	rs13218383	6	120173501	G	C	0.33511	-0.0149169	0.00206744	0.525553	0.998065	-1.03149e-15
Body fat mass (UKB)	rs1031881	6	124921140	G	T	0.169253	0.0148707	0.00260229	0.416795	1	0
Body fat mass (UKB)	rs1159974	6	126090277	C	T	0.524326	0.0131824	0.00195149	0.420283	1	0
Body fat mass (UKB)	rs6569648	6	130349119	T	C	0.760889	-0.0178981	0.00228474	0.221352	1	0
Body fat mass (UKB)	rs765874	6	143185557	A	T	0.489318	-0.0138972	0.00195198	0.18119	0.997677	5.54426e-15
Body fat mass (UKB)	rs3853252	6	152170247	A	G	0.454896	0.0118063	0.00196914	0.234729	0.98824	2.57873e-16
Body fat mass (UKB)	rs7762794	6	153380228	G	A	0.285529	0.0125735	0.00215952	0.849184	1	0
Body fat mass (UKB)	rs4709745	6	164105984	C	T	0.307212	0.0138387	0.00211712	0.271628	0.994845	8.38086e-15
Body fat mass (UKB)	rs6461999	7	27281304	A	C	0.870776	-0.0193703	0.00292146	0.735338	0.99393	-2.8366e-15
Body fat mass (UKB)	rs215634	7	32369148	G	A	0.611924	-0.0162386	0.0020116	0.0359863	0.995607	-7.34937e-15
Body fat mass (UKB)	rs62443626	7	39056649	A	G	0.463938	-0.0107742	0.00196831	0.341398	0.989156	1.28936e-15
Body fat mass (UKB)	rs2289379	7	44804225	T	C	0.39566	-0.01292	0.00200597	0.263979	0.990465	1.77932e-14
Body fat mass (UKB)	rs3807566	7	50564204	T	G	0.438317	-0.012672	0.00197257	0.390633	0.994634	-3.61022e-15
Body fat mass (UKB)	rs4718964	7	70038969	T	G	0.413152	0.0146651	0.0019903	0.829877	0.992939	-5.6732e-15
Body fat mass (UKB)	rs12538435	7	71437104	G	A	0.26181	-0.015801	0.00222183	0.546591	0.998484	-1.03149e-15
Body fat mass (UKB)	rs58862095	7	75081418	T	C	0.419231	-0.0174463	0.00198456	0.655546	0.995197	-5.15745e-16
Body fat mass (UKB)	rs10257197	7	76569775	G	A	0.841645	-0.0167278	0.0026847	0.114765	0.990987	-4.2549e-15
Body fat mass (UKB)	rs6973656	7	77422583	G	A	0.397015	0.0126406	0.00199534	0.43868	0.999791	-2.57873e-16
Body fat mass (UKB)	rs2192649	7	78126279	G	T	0.500768	0.0109837	0.00196568	0.68342	0.987895	1.54724e-14
Body fat mass (UKB)	rs60814640	7	92286918	G	A	0.345365	0.0155148	0.00206143	0.672837	0.993154	9.79916e-15
Body fat mass (UKB)	rs17704028	7	95140031	T	C	0.147185	-0.0172071	0.00276169	0.817567	0.996321	3.09447e-15
Body fat mass (UKB)	rs2470937	7	104579775	A	T	0.451438	0.0115705	0.00196603	0.69162	0.996473	5.6732e-15
Body fat mass (UKB)	rs2396625	7	113028634	A	T	0.421312	-0.0172661	0.00198979	0.0497643	0.984953	4.38384e-15
Body fat mass (UKB)	rs10248298	7	121963813	A	C	0.365966	0.015535	0.00202571	0.0668339	0.999085	-1.28936e-16
Body fat mass (UKB)	rs35722851	7	130434500	C	T	0.491438	0.0124526	0.00195649	0.404493	0.995689	-5.96975e-14
Body fat mass (UKB)	rs6946091	7	150684346	G	A	0.627423	0.013258	0.00202448	0.215918	0.997849	1.67617e-15
Body fat mass (UKB)	rs6601527	8	10665444	A	C	0.589118	-0.0128485	0.00199312	0.420786	0.991412	-2.92685e-14
Body fat mass (UKB)	rs62499697	8	14293020	C	T	0.29274	0.014401	0.00217517	0.169065	0.976281	2.70766e-15
Body fat mass (UKB)	rs7823952	8	21947794	T	G	0.577984	-0.0118746	0.00200317	0.76709	0.974559	-1.97273e-14
Body fat mass (UKB)	rs11779446	8	23388326	G	A	0.161272	-0.0206159	0.00266577	0.440832	0.991585	7.73618e-15
Body fat mass (UKB)	rs117176448	8	27261138	G	C	0.096193	0.0225207	0.00331076	0.460046	1	0
Body fat mass (UKB)	rs142583374	8	27985864	A	G	0.132544	0.0160822	0.0028894	0.218554	0.995619	3.09447e-15
Body fat mass (UKB)	rs34571768	8	57112046	A	G	0.126421	-0.0162132	0.00297266	0.833817	0.978166	-9.28342e-15
Body fat mass (UKB)	rs1216547	8	64703352	T	A	0.476811	-0.0121079	0.00196073	0.570843	0.994406	-1.80511e-15
Body fat mass (UKB)	rs7845090	8	73449940	A	G	0.70896	-0.0228497	0.00216201	0.000542053	0.994609	-5.41533e-15
Body fat mass (UKB)	rs1813039	8	76295984	A	G	0.709735	0.0130436	0.00216401	0.913687	0.989021	-3.30077e-14
Body fat mass (UKB)	rs10100245	8	77226919	A	G	0.564528	0.0194145	0.00197253	0.296128	0.999333	-3.73915e-15
Body fat mass (UKB)	rs6980476	8	87519315	G	T	0.272334	0.0120742	0.00219168	0.11699	1	0
Body fat mass (UKB)	rs2920939	8	93182601	A	G	0.606689	0.0111885	0.00199878	0.568359	1	0
Body fat mass (UKB)	rs497905	8	102879497	T	C	0.221986	-0.0128813	0.00235117	0.453316	0.998439	-6.70469e-15
Body fat mass (UKB)	rs13252030	8	112491883	G	A	0.732639	0.0128414	0.00221452	0.842663	0.993632	-3.09447e-15
Body fat mass (UKB)	rs11778934	8	116551405	G	C	0.536162	-0.0129104	0.00196549	0.0570883	0.996202	-1.03149e-15
Body fat mass (UKB)	rs4876611	8	116671848	G	A	0.720231	0.0226808	0.00217833	0.874313	0.996581	-5.15745e-16
Body fat mass (UKB)	rs2954021	8	126482077	G	A	0.504587	0.0158876	0.00195392	0.902852	0.999629	1.16043e-15
Body fat mass (UKB)	rs7828631	8	132875320	T	C	0.109944	0.0171594	0.00312884	0.842381	0.996642	1.67617e-15
Body fat mass (UKB)	rs1106761	8	142619234	A	G	0.384047	0.014834	0.00203434	0.49944	0.975358	3.01711e-14
Body fat mass (UKB)	rs10099330	8	143383694	G	A	0.45291	0.0126391	0.00196524	0.736591	0.997561	1.28936e-16
Body fat mass (UKB)	rs2717609	8	143769252	T	A	0.466095	-0.0126487	0.00197563	0.551699	0.981696	2.68188e-14
Body fat mass (UKB)	rs7460093	8	144876159	A	G	0.53113	0.0114526	0.00197487	0.0664144	0.985225	-3.14605e-14
Body fat mass (UKB)	rs10959841	9	11469190	C	T	0.387368	-0.0112897	0.00201081	0.79725	0.99518	1.28936e-15
Body fat mass (UKB)	rs17218712	9	14765220	T	C	0.304763	0.012325	0.002137	0.257318	0.985456	-6.06001e-15
Body fat mass (UKB)	rs13292699	9	15910044	C	A	0.433698	-0.0223076	0.00197517	0.35864	0.998381	1.07017e-14
Body fat mass (UKB)	rs10116857	9	16595649	A	C	0.061829	-0.0248846	0.00406359	0.714341	0.99655	7.73618e-16
Body fat mass (UKB)	rs10756798	9	16739763	T	C	0.642425	-0.0156105	0.00203905	0.686907	0.99908	-3.22341e-15
Body fat mass (UKB)	rs17770336	9	28414625	T	C	0.322489	0.0212749	0.00208654	0.0274191	0.999758	7.73618e-16
Body fat mass (UKB)	rs16916303	9	30823761	G	A	0.119756	-0.0179431	0.00304317	0.876359	0.977723	1.40541e-14
Body fat mass (UKB)	rs7034554	9	37081301	G	A	0.373704	-0.0116902	0.00201834	0.224425	0.999065	-6.18894e-15
Body fat mass (UKB)	rs35307904	9	78511889	A	G	0.122351	-0.0173642	0.0029988	0.642679	0.988226	-5.28639e-15
Body fat mass (UKB)	rs7357754	9	92207308	G	A	0.500141	0.0130448	0.00196037	0.250562	0.99559	7.34937e-15
Body fat mass (UKB)	rs10820852	9	94186973	A	C	0.276324	-0.0139299	0.00218808	0.207176	0.995298	-1.08307e-14
Body fat mass (UKB)	rs2417084	9	103119277	C	T	0.315954	0.0167542	0.00209908	0.165357	0.999689	1.03149e-15
Body fat mass (UKB)	rs7038943	9	120377178	C	T	0.338801	-0.0143227	0.00206176	0.241344	1	0
Body fat mass (UKB)	rs7864914	9	122631415	G	A	0.103711	0.0194261	0.00321643	0.164721	0.994548	1.52145e-14
Body fat mass (UKB)	rs7027304	9	129408290	T	C	0.652657	0.0140728	0.00206238	0.297951	0.988798	6.31788e-15
Body fat mass (UKB)	rs1147346	9	132213552	G	A	0.377895	-0.0112355	0.00204186	0.22633	0.976178	4.38384e-14
Body fat mass (UKB)	rs3739514	9	133783025	A	G	0.339665	0.0117995	0.00207075	0.965646	0.992462	2.424e-14
Body fat mass (UKB)	rs7893571	10	16750129	T	G	0.665918	0.0146196	0.00207681	0.922841	0.994507	-1.17332e-14
Body fat mass (UKB)	rs11012732	10	21830104	G	A	0.331724	0.0210978	0.00207656	0.91167	0.997091	2.35953e-14
Body fat mass (UKB)	rs16934748	10	33970319	C	T	0.150346	0.0176652	0.00273642	0.235355	0.996616	2.8366e-15
Body fat mass (UKB)	rs12762744	10	53669252	T	C	0.248356	0.0129137	0.00226633	0.497128	0.995884	2.8366e-15
Body fat mass (UKB)	rs7070670	10	61842645	T	C	0.327958	-0.0122284	0.00209427	0.0888643	0.984594	-5.02852e-15
Body fat mass (UKB)	rs10999456	10	72413827	T	C	0.267947	0.0157879	0.00221376	0.673903	0.991978	5.15745e-15
Body fat mass (UKB)	rs12254441	10	76617857	T	C	0.37321	-0.0136583	0.00209269	0.0426017	0.928572	1.25068e-13
Body fat mass (UKB)	rs17399739	10	87490850	G	A	0.068917	0.0230515	0.00386381	0.651301	0.995657	0
Body fat mass (UKB)	rs10887578	10	88096047	C	G	0.497547	0.0138641	0.00196581	0.370269	0.987545	-9.79916e-15
Body fat mass (UKB)	rs577525	10	99769388	C	T	0.562069	0.0186462	0.00196979	0.250392	0.997533	1.54724e-15
Body fat mass (UKB)	rs4919478	10	102427797	G	A	0.310977	0.0125754	0.00212837	0.834769	0.983984	2.75924e-14
Body fat mass (UKB)	rs7916385	10	102470432	T	C	0.150254	-0.0219389	0.00297359	0.349099	0.847434	2.2912e-13
Body fat mass (UKB)	rs743572	10	104597152	G	A	0.376538	0.0125945	0.00201698	0.594213	1	0
Body fat mass (UKB)	rs10510025	10	118650996	T	C	0.247061	0.0179707	0.00227166	0.645058	0.993469	-8.5098e-15
Body fat mass (UKB)	rs11245344	10	126418782	T	C	0.571176	0.0125829	0.00197795	0.699772	0.994862	-2.57873e-15
Body fat mass (UKB)	rs67609008	10	126640936	C	T	0.28361	0.0151399	0.00217618	0.665816	0.992472	6.18894e-15
Body fat mass (UKB)	rs1008982	10	131445731	C	T	0.376587	-0.0111456	0.00202513	0.0147007	0.994569	2.57873e-15
Body fat mass (UKB)	rs2172131	10	133978962	C	T	0.578558	-0.0147647	0.00198052	0.154708	1	0
Body fat mass (UKB)	rs1440286	11	12809152	A	G	0.412662	0.012072	0.00198918	0.584849	0.995538	7.99405e-15
Body fat mass (UKB)	rs4757136	11	13281327	A	T	0.580291	0.013661	0.00198165	0.854428	0.996158	1.28936e-15
Body fat mass (UKB)	rs11030016	11	27487992	T	C	0.739778	0.0176637	0.00223158	0.250891	0.992722	-1.23779e-14
Body fat mass (UKB)	rs1013402	11	27712381	G	A	0.318471	0.0285045	0.00209435	0.280129	0.999409	-1.54724e-15
Body fat mass (UKB)	rs1782508	11	30243795	G	C	0.655505	-0.0147924	0.00205311	0.100046	0.999398	-3.61022e-15
Body fat mass (UKB)	rs59227842	11	43692423	G	A	0.311473	0.022946	0.00212771	0.600003	0.983202	-8.54848e-14
Body fat mass (UKB)	rs55707359	11	46159333	G	T	0.015442	0.0501467	0.00802602	0.555656	0.973705	5.41533e-15
Body fat mass (UKB)	rs7124681	11	47529947	A	C	0.408433	0.0234274	0.00198294	0.0164538	1	0
Body fat mass (UKB)	rs72915955	11	56909311	A	G	0.161011	-0.015254	0.00267467	0.283283	0.98836	-1.75353e-14
Body fat mass (UKB)	rs477895	11	64048912	T	C	0.836504	0.0189346	0.00263844	0.472474	1	0
Body fat mass (UKB)	rs35099456	11	66649527	C	G	0.062856	-0.0387799	0.00407213	0.900128	0.976147	1.53434e-14
Body fat mass (UKB)	rs11603984	11	85238368	T	G	0.135128	-0.0189152	0.00286103	0.81842	0.997128	4.89958e-15
Body fat mass (UKB)	rs61903695	11	89922417	G	A	0.254882	0.0156535	0.00224486	0.0997474	0.999228	4.38384e-15
Body fat mass (UKB)	rs553634	11	94233959	A	C	0.583605	0.0109701	0.00198315	0.997556	0.998122	2.57873e-16
Body fat mass (UKB)	rs719802	11	113234679	C	T	0.614396	-0.0149119	0.00200551	0.466177	1	0
Body fat mass (UKB)	rs80197460	11	116988790	G	C	0.058184	0.0233786	0.004184	0.244508	0.996088	9.02554e-16
Body fat mass (UKB)	rs617948	11	118981025	G	A	0.519777	0.0112934	0.00195633	0.888536	0.998147	2.57873e-15
Body fat mass (UKB)	rs1916039	11	122750426	G	A	0.252692	0.0150043	0.00225978	0.291414	0.990458	3.0429e-14
Body fat mass (UKB)	rs7944782	11	130795698	G	T	0.509795	0.0149978	0.00196395	0.357466	0.990533	-2.96554e-15
Body fat mass (UKB)	rs4936175	11	132641959	C	T	0.442747	0.0118349	0.00196606	0.858833	1	0
Body fat mass (UKB)	rs329651	11	133767622	T	G	0.804123	0.0137454	0.00247375	0.0545398	0.987303	-2.57873e-15
Body fat mass (UKB)	rs12364470	11	134601012	G	T	0.164515	0.0175592	0.00263466	0.600455	1	0
Body fat mass (UKB)	rs7960609	12	18161569	G	A	0.326898	0.0121771	0.00208948	0.9434	0.992783	1.70196e-14
Body fat mass (UKB)	rs10505836	12	19288508	C	A	0.860026	0.0165815	0.00283692	0.92547	0.984133	-2.32085e-14
Body fat mass (UKB)	rs1458156	12	41887940	T	C	0.488497	0.0143399	0.00195592	0.0232418	0.994578	6.06001e-15
Body fat mass (UKB)	rs3730071	12	49168798	A	C	0.030238	-0.0380753	0.00570662	0.44684	1	0
Body fat mass (UKB)	rs7132908	12	50263148	A	G	0.384506	0.0287176	0.00200949	0.10332	1	0
Body fat mass (UKB)	rs10783779	12	56491880	G	T	0.402975	-0.011551	0.00199525	0.538483	0.995018	5.41533e-15
Body fat mass (UKB)	rs7975187	12	60964108	G	A	0.21386	0.0153517	0.00238412	0.996461	0.998194	7.73618e-16
Body fat mass (UKB)	rs10878349	12	66327632	G	A	0.513092	-0.0146733	0.00195894	0.800163	0.994232	2.32085e-15
Body fat mass (UKB)	rs61754230	12	72179446	T	C	0.019714	0.0427975	0.00702405	0.616875	1	0
Body fat mass (UKB)	rs770082	12	89776485	A	G	0.436959	0.0170871	0.00197814	0.0803289	0.98798	6.96256e-15
Body fat mass (UKB)	rs2731238	12	90559598	T	G	0.06751	-0.0250514	0.00427186	0.19838	0.980735	3.53286e-14
Body fat mass (UKB)	rs2731238	12	90559598	T	G	0.06751	-0.0250514	0.00427186	0.95296	0.830982	1.93791e-13
Body fat mass (UKB)	rs11105842	12	91243910	A	G	0.367545	-0.0140812	0.00203605	0.242723	0.991658	2.12745e-14
Body fat mass (UKB)	rs75524125	12	103663536	A	T	0.128491	-0.0184245	0.00292272	0.0470262	0.99424	2.37243e-14
Body fat mass (UKB)	rs2287214	12	108090518	G	A	0.397779	0.0160733	0.00199427	0.0700636	0.998425	4.64171e-15
Body fat mass (UKB)	rs6606686	12	110903380	C	G	0.680575	-0.015588	0.00209493	0.816272	0.999469	-2.44979e-15
Body fat mass (UKB)	rs75412871	12	121709430	T	C	0.051924	-0.025579	0.00440858	0.234019	0.995303	-9.02554e-16
Body fat mass (UKB)	rs12578258	12	122369153	G	A	0.290909	-0.0152505	0.00214522	0.000616493	0.999436	0
Body fat mass (UKB)	rs147730268	12	123024476	T	G	0.087269	-0.0430138	0.00354027	0.704533	0.954449	-2.87528e-14
Body fat mass (UKB)	rs12316080	12	124438217	T	C	0.335425	0.0161498	0.00206722	0.13885	0.998894	6.31788e-15
Body fat mass (UKB)	rs900448	12	133404805	G	C	0.307474	0.0129143	0.00211789	0.809966	0.998356	8.12299e-15
Body fat mass (UKB)	rs1218822	13	28011963	A	G	0.661484	0.0155474	0.00206908	0.275566	0.999128	-1.54724e-15
Body fat mass (UKB)	rs2249825	13	31037903	C	G	0.266655	-0.0127095	0.00221203	0.524165	1	0
Body fat mass (UKB)	rs1336486	13	40784814	G	T	0.328658	0.0144371	0.00208531	0.0906461	0.994968	2.19192e-15
Body fat mass (UKB)	rs9533031	13	42772717	T	G	0.575427	0.0121763	0.00197792	0.205585	0.997997	-4.64171e-15
Body fat mass (UKB)	rs4477562	13	54104968	T	C	0.128613	0.029284	0.00294554	0.460453	0.982763	2.26928e-14
Body fat mass (UKB)	rs9316661	13	54354615	C	T	0.801418	-0.0180893	0.00245572	0.143736	0.99854	-4.38384e-15
Body fat mass (UKB)	rs6561937	13	58257667	A	T	0.753678	-0.0134337	0.00227678	0.84169	0.993469	-2.44979e-14
Body fat mass (UKB)	rs11839227	13	59280705	C	T	0.183332	-0.0175549	0.00253518	0.727907	0.994452	-2.32085e-15
Body fat mass (UKB)	rs1441264	13	79580919	A	G	0.593707	0.0168227	0.00203425	0.547949	0.95716	5.37664e-14
Body fat mass (UKB)	rs61969510	13	86484025	C	T	0.279057	0.0152468	0.00219909	0.908945	0.982704	-1.20813e-13
Body fat mass (UKB)	rs912690	13	97020705	G	C	0.449134	0.0123869	0.00197947	0.212622	0.984041	-3.86809e-16
Body fat mass (UKB)	rs12869627	13	99120452	A	G	0.28901	-0.014868	0.00215462	0.0999819	0.999449	-1.54724e-15
Body fat mass (UKB)	rs9888533	13	107854612	T	C	0.538126	0.0115249	0.00199486	0.679357	0.966694	-1.12175e-14
Body fat mass (UKB)	rs9522183	13	111977280	T	G	0.561749	-0.0149957	0.00198423	0.117428	0.984533	-9.67022e-15
Body fat mass (UKB)	rs9515455	13	112239671	A	G	0.414845	0.0134123	0.00199645	0.492499	0.989725	3.48128e-15
Body fat mass (UKB)	rs2103785	14	23804719	T	C	0.255982	-0.013743	0.00224905	0.633384	0.993637	-3.48128e-15
Body fat mass (UKB)	rs9788550	14	29681138	C	G	0.247503	-0.0221218	0.00227487	0.584505	0.991742	8.76767e-15
Body fat mass (UKB)	rs2143975	14	33297398	G	C	0.533031	-0.0173799	0.00197442	0.675564	0.986789	4.12596e-15
Body fat mass (UKB)	rs79197301	14	41327292	A	T	0.082564	0.0230668	0.00355518	0.610316	0.998214	2.32085e-15
Body fat mass (UKB)	rs12885458	14	47303114	G	T	0.507926	-0.0133672	0.00195882	0.800196	0.997372	-1.4183e-15
Body fat mass (UKB)	rs10141106	14	59348019	G	A	0.703646	0.0136413	0.00214721	0.305396	0.992415	3.86809e-15
Body fat mass (UKB)	rs217672	14	62361021	C	A	0.271743	0.0169888	0.002204	0.537827	0.995488	-1.68907e-14
Body fat mass (UKB)	rs4430672	14	63094407	C	T	0.800889	-0.0148335	0.00245344	0.465793	0.997707	-4.38384e-15
Body fat mass (UKB)	rs12890931	14	69753369	G	T	0.36239	0.0140913	0.00204721	0.849388	0.988405	9.02554e-15
Body fat mass (UKB)	rs10146997	14	79945162	G	A	0.221894	0.0266959	0.00235343	0.928161	1	0
Body fat mass (UKB)	rs10144067	14	93885198	T	C	0.591293	0.0150961	0.00200542	0.107355	0.985827	5.15745e-16
Body fat mass (UKB)	rs6575340	14	94023972	A	G	0.636047	0.0183932	0.00203768	0.645488	0.994519	5.80213e-15
Body fat mass (UKB)	rs12881629	14	101146413	G	A	0.082658	0.0226319	0.00354724	0.12254	1	0
Body fat mass (UKB)	rs61992671	14	101531854	G	A	0.492084	-0.0145622	0.00204493	0.594091	0.914687	2.12745e-14
Body fat mass (UKB)	rs3803286	14	103246470	G	A	0.666738	-0.0163725	0.00207372	0.0220987	0.99809	-2.06298e-15
Body fat mass (UKB)	rs10132514	14	104012189	T	C	0.273267	-0.0123581	0.00221021	0.432696	0.986652	1.17332e-14
Body fat mass (UKB)	rs35697691	15	52353498	G	C	0.089384	0.0250376	0.00347887	0.0228544	0.968172	5.01562e-14
Body fat mass (UKB)	rs2460	15	53073084	A	G	0.262582	0.0139553	0.00222748	0.182613	0.994747	6.06001e-15
Body fat mass (UKB)	rs8026411	15	62117222	T	C	0.022436	-0.0385285	0.00667383	0.630608	0.981006	6.44682e-15
Body fat mass (UKB)	rs1874832	15	67260238	A	G	0.84555	-0.0160124	0.00271039	0.279583	0.999089	-4.12596e-15
Body fat mass (UKB)	rs28587941	15	68122509	C	T	0.224977	-0.0266406	0.00233792	0.000142219	0.997002	-5.54426e-15
Body fat mass (UKB)	rs7171864	15	73227249	A	G	0.660091	0.0175619	0.00207457	0.486302	0.989922	-1.54724e-14
Body fat mass (UKB)	rs11856579	15	78012688	A	G	0.267333	-0.013424	0.00221293	0.00498082	0.993428	2.05009e-14
Body fat mass (UKB)	rs7167767	15	81025755	A	G	0.651966	0.0125923	0.00205198	0.0692377	0.998762	-5.41533e-15
Body fat mass (UKB)	rs62025831	15	84545685	C	T	0.28054	-0.0252975	0.00218025	0.35179	0.998534	-7.86512e-15
Body fat mass (UKB)	rs3817428	15	89415247	G	C	0.264989	-0.0162331	0.00221707	0.585798	1	0
Body fat mass (UKB)	rs11854132	15	99229330	A	G	0.270185	-0.0158556	0.00220564	0.599925	0.995944	5.41533e-15
Body fat mass (UKB)	rs72755233	15	100692953	A	G	0.111427	-0.0230331	0.00310531	0.351831	1	0
Body fat mass (UKB)	rs11075256	16	15187912	C	G	0.703471	-0.0129567	0.0021449	0.838891	0.995196	-4.89958e-15
Body fat mass (UKB)	rs12103006	16	24726237	G	A	0.569073	0.0154078	0.00197492	0.681907	0.9968	4.38384e-15
Body fat mass (UKB)	rs7498665	16	28883241	G	A	0.399561	0.0311398	0.00199676	0.0214348	1	0
Body fat mass (UKB)	rs3814883	16	29994922	T	C	0.482265	0.0225304	0.00196129	0.178974	0.991566	1.85668e-14
Body fat mass (UKB)	rs56094641	16	53806453	G	A	0.404637	0.0625602	0.0019907	0.788056	0.999637	4.77064e-15
Body fat mass (UKB)	rs117342986	16	54267868	T	C	0.026454	0.0381119	0.00638813	0.863308	0.908745	9.79916e-15
Body fat mass (UKB)	rs862320	16	69651866	T	C	0.409765	-0.0183073	0.00198982	0.924026	0.996485	-4.38384e-14
Body fat mass (UKB)	rs756717	16	72996162	A	G	0.398954	-0.0130412	0.00201989	0.43455	0.976809	-1.28936e-15
Body fat mass (UKB)	rs825680	16	73606563	T	A	0.413066	-0.0113808	0.00199539	0.323546	0.98647	-9.02554e-16
Body fat mass (UKB)	rs9673839	16	76895693	G	A	0.490953	0.0110754	0.00196494	0.195239	0.990726	-1.16043e-15
Body fat mass (UKB)	rs2966859	16	85324544	G	A	0.789	-0.0149117	0.0024038	0.734856	0.990894	-2.8366e-15
Body fat mass (UKB)	rs67689854	16	89625227	A	C	0.129883	-0.0198113	0.00294036	0.0598333	0.972738	-4.8609e-14
Body fat mass (UKB)	rs117755721	17	11881356	A	G	0.02825	-0.0328285	0.00590379	1	1	0
Body fat mass (UKB)	rs8076669	17	15888448	C	T	0.561582	0.0112148	0.00197274	0.570028	0.999083	-6.44682e-16
Body fat mass (UKB)	rs8078135	17	21268583	T	C	0.48988	-0.0108198	0.00196298	0.818616	0.993315	-5.80213e-15
Body fat mass (UKB)	rs11656076	17	31464270	A	G	0.224653	-0.0144978	0.00234319	0.0597075	0.997728	8.12299e-15
Body fat mass (UKB)	rs12937411	17	34950239	T	C	0.408044	-0.0151638	0.00199026	0.611412	0.999239	-7.73618e-16
Body fat mass (UKB)	rs11656758	17	42301541	G	A	0.343119	0.0143782	0.00206174	0.444583	0.999354	-5.6732e-15
Body fat mass (UKB)	rs35937770	17	44808360	A	G	0.331139	0.0120137	0.00208312	0.712301	0.994673	-2.68188e-14
Body fat mass (UKB)	rs113866544	17	46270606	C	T	0.068327	0.0347508	0.0038815	0.430408	0.99708	-7.73618e-16
Body fat mass (UKB)	rs11870618	17	47124025	A	G	0.132541	0.0179426	0.0028872	0.552344	0.997384	-1.16043e-15
Body fat mass (UKB)	rs17744603	17	52926401	G	C	0.16876	0.0154995	0.00262729	0.803549	0.987938	1.03149e-14
Body fat mass (UKB)	rs7218014	17	65832016	C	T	0.197323	0.0269074	0.0024626	0.302571	0.996808	1.72775e-14
Body fat mass (UKB)	rs35537311	17	71126150	T	C	0.388498	-0.0118759	0.0020105	0.029609	0.993201	-4.12596e-15
Body fat mass (UKB)	rs11150745	17	78757626	G	A	0.31768	-0.0195604	0.00210446	0.401054	0.995109	-1.03149e-15
Body fat mass (UKB)	rs35867081	17	79047278	G	A	0.512182	-0.0142713	0.00196663	0.130274	0.988029	8.5098e-15
Body fat mass (UKB)	rs1788808	18	21090023	G	A	0.494893	-0.0244406	0.00195957	0.679038	0.996981	-8.25193e-15
Body fat mass (UKB)	rs1945160	18	22164216	A	G	0.375856	-0.0114957	0.00202787	0.351781	0.993134	-4.89958e-15
Body fat mass (UKB)	rs8096564	18	39910592	T	G	0.298122	0.0143768	0.00215052	0.40777	0.987523	1.67617e-15
Body fat mass (UKB)	rs2052607	18	40788387	A	G	0.343856	-0.0175566	0.002065	0.84328	0.995238	1.13464e-14
Body fat mass (UKB)	rs11664848	18	42575661	G	C	0.659605	0.0134456	0.00207285	0.546419	0.991235	-4.89958e-15
Body fat mass (UKB)	rs11152135	18	56883278	C	G	0.760817	0.0140652	0.00230384	0.593439	0.989609	2.8366e-15
Body fat mass (UKB)	rs6567160	18	57829135	C	T	0.23266	0.0486668	0.00231465	0.713806	0.998865	3.86809e-16
Body fat mass (UKB)	rs57636386	18	58048295	C	T	0.08384	-0.0378766	0.00354068	0.860894	0.9938	5.02852e-15
Body fat mass (UKB)	rs2276190	18	63430340	A	G	0.277449	0.0135718	0.00218811	0.194057	0.994	-1.26358e-14
Body fat mass (UKB)	rs2302209	19	18324329	T	C	0.288827	0.0216824	0.00216059	0.64504	0.998976	-1.67617e-15
Body fat mass (UKB)	rs12459965	19	18452195	T	C	0.267613	-0.0160421	0.00221757	0.024902	0.990544	-2.44979e-15
Body fat mass (UKB)	rs8112818	19	18812785	G	A	0.400384	-0.0192493	0.002003	0.418585	0.993649	8.76767e-15
Body fat mass (UKB)	rs12462975	19	30272202	A	G	0.329586	0.0200333	0.00209576	0.151889	0.989249	-7.22043e-15
Body fat mass (UKB)	rs10421787	19	32951222	T	C	0.221235	-0.0132744	0.00235732	0.217489	0.998057	-5.15745e-16
Body fat mass (UKB)	rs33836	19	34008600	T	C	0.464343	-0.0170439	0.0019872	0.586057	0.976879	-5.02852e-15
Body fat mass (UKB)	rs429358	19	45411941	C	T	0.154034	-0.0263395	0.00271219	0.325657	1	0
Body fat mass (UKB)	rs10423928	19	46182304	A	T	0.194438	-0.0316258	0.00246865	0.0288644	1	0
Body fat mass (UKB)	rs9304665	19	47602577	A	T	0.763666	0.0178838	0.00230841	0.289804	0.997194	-1.28936e-15
Body fat mass (UKB)	rs3764625	19	49649051	G	T	0.587569	-0.0116627	0.0019914	0.172979	0.998088	-1.03149e-15
Body fat mass (UKB)	rs16996657	20	15816236	C	T	0.127763	0.020554	0.00293913	0.968193	0.994915	9.02554e-16
Body fat mass (UKB)	rs11698185	20	25181998	C	T	0.462588	0.0161058	0.00196301	0.571725	1	0
Body fat mass (UKB)	rs6058209	20	33821577	A	G	0.32206	0.0146479	0.00209635	0.383443	0.996189	2.06298e-15
Body fat mass (UKB)	rs6029180	20	39178923	G	A	0.32599	0.0127468	0.00210805	0.0770435	0.978196	9.02554e-15
Body fat mass (UKB)	rs56374036	20	46367372	G	A	0.212665	-0.0157344	0.0024087	0.81082	0.985019	1.31515e-14
Body fat mass (UKB)	rs73142879	20	51195932	T	C	0.192216	-0.0250526	0.0024928	0.622132	0.991713	1.85668e-14
Body fat mass (UKB)	rs6069037	20	53503198	A	C	0.731479	-0.0136445	0.00220742	0.612241	0.999734	-2.8366e-15
Body fat mass (UKB)	rs1056441	20	62370349	C	T	0.675302	0.0154069	0.00209085	0.221194	0.997217	5.15745e-15
Body fat mass (UKB)	rs8132491	21	40288577	A	G	0.312976	-0.0133789	0.00216742	0.610766	0.950439	3.18473e-14
Body fat mass (UKB)	rs74618095	21	40683196	C	T	0.157963	0.0148532	0.00270269	0.0169955	0.984248	-2.29507e-14
Body fat mass (UKB)	rs394608	21	46581798	C	T	0.537787	0.0158642	0.00197101	0.362725	0.99537	4.12596e-15
Body fat mass (UKB)	rs11538	22	18220831	G	A	0.171827	0.0172096	0.00259365	0.185089	1	0
Body fat mass (UKB)	rs4820323	22	38599767	G	C	0.580959	-0.0193466	0.00198862	0.185482	0.998986	1.03149e-15
Body fat mass (UKB)	rs9615937	22	46687681	C	G	0.092006	0.0190883	0.00338986	0.455799	0.998061	2.57873e-16
Body fat mass (UKB)	rs10854853	22	48874412	T	G	0.456743	0.0130604	0.001966	0.0408658	0.997789	2.8366e-15
Diastolic BP	rs4908678	1	7739250	C	T	0.6221	-0.1065	0.0180917	0.936524	0.991204	1.54724e-14
Diastolic BP	rs2252865	1	8422676	T	C	0.3435	0.0767	0.0106127	0.110214	1	0
Diastolic BP	rs3013095	1	13798362	T	G	0.6051	0.0818	0.0148161	0.418473	0.994242	1.46987e-14
Diastolic BP	rs1565716	1	29549216	A	G	0.0701	0.1232	0.0182549	0.22371	0.985932	-9.54129e-15
Diastolic BP	rs12142296	1	46541679	G	T	0.8658	-0.1068	0.0138214	0.34623	0.998091	-5.15745e-15
Diastolic BP	rs4926923	1	48109225	T	C	0.9134	0.1459	0.0243189	0.384122	0.989373	1.31515e-14
Diastolic BP	rs6681713	1	51527684	T	G	0.9784	0.3423	0.048313	0.402558	0.998719	9.02554e-16
Diastolic BP	rs10889711	1	68143195	T	C	0.3738	0.0754	0.0132353	0.0613478	0.996016	-9.15448e-15
Diastolic BP	rs34517439	1	78450517	C	A	0.1158	-0.2156	0.0229055	0.0660934	0.971923	2.20481e-14
Diastolic BP	rs2065152	1	90228519	T	C	0.3594	0.1374	0.0245129	0.271101	0.997335	-4.12596e-15
Diastolic BP	rs11466111	1	115829178	T	C	0.017	0.4354	0.0441833	0.132332	1	0
Diastolic BP	rs12078697	1	117015118	G	C	0.2098	-0.1538	0.0263694	0.15826	0.987398	5.54426e-15
Diastolic BP	rs72704264	1	145713305	C	G	0.2106	0.0835	0.0133701	0.0404097	0.990516	1.13464e-14
Diastolic BP	rs13796	1	154245917	C	T	0.8631	-0.1446	0.0233049	0.698713	1	0
Diastolic BP	rs2171690	1	164740099	T	C	0.5354	0.1371	0.0198535	0.465548	0.982832	1.85668e-14
Diastolic BP	rs7524019	1	167367193	T	C	0.4873	0.0729	0.0115011	0.31291	0.996684	-2.32085e-15
Diastolic BP	rs3766694	1	175143207	T	C	0.4029	0.0768	0.0125868	0.302798	0.998653	-5.41533e-15
Diastolic BP	rs150816167	1	179571862	C	T	0.9508	-0.2378	0.0347789	0.442637	0.964435	-2.86239e-14
Diastolic BP	rs41475048	1	183058452	G	A	0.7437	-0.0869	0.0150519	0.306963	0.99035	-9.28342e-15
Diastolic BP	rs882624	1	201735913	C	T	0.3309	-0.1326	0.0139765	0.533823	0.998673	-1.54724e-15
Diastolic BP	rs12403358	1	203995994	C	G	0.3793	0.1409	0.0257623	0.0742338	1	0
Diastolic BP	rs2629665	1	207220800	C	A	0.4102	-0.1199	0.0180751	0.566681	0.998712	2.06298e-15
Diastolic BP	rs35981664	1	218549354	T	A	0.6877	-0.1452	0.0156198	0.614779	0.977059	4.92537e-14
Diastolic BP	rs9431431	1	221358796	G	A	0.2941	-0.1088	0.015872	0.774041	0.99639	3.86809e-16
Diastolic BP	rs10127776	1	226474479	G	A	0.3167	-0.0592	0.0107039	0.0800857	0.995803	-7.22043e-15
Diastolic BP	rs1885018	1	236316575	A	C	0.8318	0.1418	0.0234599	0.611001	0.995813	4.89958e-15
Diastolic BP	rs56236159	2	3636478	C	T	0.166	-0.1186	0.0202562	0.125799	0.996172	4.89958e-15
Diastolic BP	rs112393817	2	9807226	C	G	0.7832	0.1233	0.0211335	0.569691	0.997285	3.22341e-15
Diastolic BP	rs1607644	2	34679626	G	A	0.3709	-0.0468	0.00702769	0.629117	1	0
Diastolic BP	rs13392090	2	36580097	C	A	0.4485	-0.0505	0.00881214	0.291596	0.990391	-7.86512e-15
Diastolic BP	rs2707238	2	38094149	C	G	0.283	0.0876	0.0144579	0.811935	0.990504	-1.49566e-14
Diastolic BP	rs7608483	2	61836235	A	C	0.4225	0.1016	0.0151213	0.529629	0.997283	-1.67617e-15
Diastolic BP	rs13014371	2	64217786	C	T	0.5717	-0.1086	0.0160676	0.9034	0.993131	1.90826e-14
Diastolic BP	rs12052761	2	69065841	G	A	0.3941	-0.1232	0.0192429	0.323019	0.995013	-1.03149e-15
Diastolic BP	rs10193543	2	72483329	T	G	0.8413	0.1996	0.0334854	0.518452	0.99947	5.15745e-16
Diastolic BP	rs6730785	2	73642403	A	C	0.3777	0.0632	0.0103387	0.858839	0.99724	-5.93107e-15
Diastolic BP	rs115528323	2	95972159	T	C	0.0668	0.2819	0.047392	0.604711	0.93415	1.12175e-13
Diastolic BP	rs4851462	2	98357163	C	T	0.6133	-0.1149	0.0159782	0.167708	0.980941	-2.03719e-14
Diastolic BP	rs72948328	2	111881810	T	C	0.058	0.1266	0.0227835	0.463083	0.991065	2.8366e-15
Diastolic BP	rs62158170	2	114082175	A	G	0.7822	0.1836	0.0236904	0.675314	0.99233	-3.22341e-15
Diastolic BP	rs10864859	2	121440218	T	G	0.9093	0.286	0.047221	0.773584	0.998443	-2.06298e-15
Diastolic BP	rs13001283	2	127183454	A	G	0.1593	0.1109	0.0151771	0.0893499	0.97425	-2.78502e-14
Diastolic BP	rs4954192	2	135632981	C	T	0.4104	-0.1111	0.0161231	0.0056007	0.999661	1.03149e-15
Diastolic BP	rs7606205	2	144146311	C	A	0.7036	-0.0756	0.010404	0.490105	0.984555	6.75626e-14
Diastolic BP	rs34570306	2	146272860	C	T	0.5309	-0.1097	0.015208	0.0608615	0.99369	-6.70469e-15
Diastolic BP	rs62169544	2	146950908	G	A	0.4381	-0.1101	0.0176927	0.811984	0.989015	-3.59732e-14
Diastolic BP	rs12990959	2	148572160	C	T	0.6804	-0.1197	0.0180847	0.344864	0.999069	-7.60724e-15
Diastolic BP	rs1220128	2	158499902	C	G	0.8524	0.1776	0.0219256	0.170351	0.999233	1.28936e-16
Diastolic BP	rs72936986	2	159429379	A	C	0.7146	0.0725	0.0127199	0.809812	0.998876	-1.28936e-16
Diastolic BP	rs2390258	2	166250129	G	A	0.3061	-0.1383	0.0218959	0.267306	0.999085	1.54724e-15
Diastolic BP	rs6758859	2	173965056	T	C	0.6338	0.098	0.0145037	0.869578	0.99755	6.96256e-15
Diastolic BP	rs10184839	2	181946115	T	A	0.2848	-0.134	0.0229376	0.00832474	0.998947	-2.06298e-15
Diastolic BP	rs72926986	2	203519264	G	T	0.3055	-0.1074	0.0178662	0.00920728	0.999284	-4.38384e-15
Diastolic BP	rs2162003	2	205077128	T	C	0.5982	0.1002	0.0152195	0.0389006	0.972801	8.35507e-14
Diastolic BP	rs1263671	2	207996447	C	T	0.838	-0.1586	0.0276835	0.2664	0.984002	1.84379e-14
Diastolic BP	rs112905092	2	214012225	T	C	0.0162	0.3069	0.0529227	0.369289	0.931043	7.22043e-15
Diastolic BP	rs1996992	2	219651349	G	T	0.0514	-0.2552	0.0295963	0.393988	0.997177	5.15745e-16
Diastolic BP	rs12474050	2	220362557	T	C	0.3462	0.1025	0.0168831	0.409398	1	0
Diastolic BP	rs4507125	2	239864732	C	A	0.7789	-0.1418	0.0240237	0.881571	0.998061	3.86809e-16
Diastolic BP	rs9865843	3	7489993	G	A	0.5382	-0.0276	0.00467001	0.311507	0.996495	0
Diastolic BP	rs6442608	3	16588273	C	T	0.8209	-0.1466	0.0267368	0.646154	0.993588	1.53434e-14
Diastolic BP	rs4634143	3	23163749	T	C	0.3058	0.0796	0.0116701	0.0555421	0.990104	-5.02852e-15
Diastolic BP	rs7628351	3	25422475	C	G	0.7855	0.1141	0.0200235	0.0309274	0.996345	2.57873e-16
Diastolic BP	rs72851229	3	29374219	G	C	0.1739	-0.1213	0.0204208	0.249463	0.971541	1.75353e-14
Diastolic BP	rs113134141	3	46861939	G	A	0.8976	-0.2064	0.0328863	0.103637	0.999155	1.28936e-16
Diastolic BP	rs11721328	3	47397300	A	G	0.1283	0.0875	0.0155412	0.0972738	0.964772	-1.43119e-13
Diastolic BP	rs11130567	3	57074119	T	C	0.6981	0.1003	0.0180885	0.753934	0.958524	-4.92537e-14
Diastolic BP	rs12486605	3	57706503	C	T	0.5728	-0.1229	0.0130683	0.175751	0.996588	-7.73618e-16
Diastolic BP	rs3774702	3	63856870	A	G	0.175	0.1692	0.0268968	0.660485	0.995939	-1.54724e-15
Diastolic BP	rs11923667	3	101268080	A	T	0.4104	0.137	0.0172063	0.10623	0.993554	-4.89958e-15
Diastolic BP	rs28675079	3	111500002	G	A	0.1934	-0.1657	0.0242459	0.332888	0.999839	2.57873e-16
Diastolic BP	rs9834975	3	122117663	T	A	0.5591	-0.0567	0.0102416	0.668298	0.998255	5.15745e-16
Diastolic BP	rs2369796	3	132196816	A	T	0.5485	0.0693	0.0123504	0.0293189	0.998381	2.44979e-15
Diastolic BP	rs73158427	3	153721493	A	T	0.1612	0.1595	0.0228615	0.87878	0.998486	-1.28936e-15
Diastolic BP	rs7611674	3	179169230	T	G	0.7955	0.1549	0.0237354	0.473534	0.985573	1.75353e-14
Diastolic BP	rs6776964	3	189304602	A	G	0.5236	0.0969	0.0160591	0.587696	0.991189	-8.25193e-15
Diastolic BP	rs1706003	3	194299967	T	G	0.4695	0.1293	0.0152904	0.0576546	0.967108	-3.94545e-14
Diastolic BP	rs6777317	3	197070959	A	G	0.2984	0.1022	0.0149581	0.45464	0.97976	3.73915e-14
Diastolic BP	rs55829085	4	2165493	C	A	0.9507	-0.2835	0.0393381	0.0265844	0.992008	7.73618e-16
Diastolic BP	rs28667801	4	26785356	T	A	0.5921	-0.1466	0.0158515	0.0439387	0.986346	4.89958e-15
Diastolic BP	rs1878825	4	36091370	G	C	0.6329	-0.0931	0.0146834	0.319272	0.985198	-6.44682e-15
Diastolic BP	rs11945489	4	56463775	C	T	0.2928	-0.0661	0.0104717	0.109176	0.988856	-8.63873e-15
Diastolic BP	rs1718845	4	57943153	G	A	0.2968	-0.0826	0.0141376	0.39262	0.998385	-9.54129e-15
Diastolic BP	rs34587285	4	73349491	T	C	0.397	0.0956	0.0164119	0.541819	0.986725	-7.73618e-15
Diastolic BP	rs7694000	4	95324968	T	A	0.5362	-0.0723	0.0115533	0.58148	0.990563	-4.64171e-15
Diastolic BP	rs17248480	4	102435265	G	A	0.0289	-0.5713	0.0540451	0.869297	0.969643	1.0057e-14
Diastolic BP	rs223361	4	103769304	T	C	0.6616	0.1935	0.0204899	0.946398	0.99877	1.54724e-15
Diastolic BP	rs7694643	4	109017528	G	A	0.6427	-0.1396	0.0181511	0.306297	0.995737	-1.28936e-16
Diastolic BP	rs4834735	4	119958809	T	C	0.1382	0.104	0.0181992	0.267474	0.991475	1.19911e-14
Diastolic BP	rs4696248	4	152254350	A	C	0.4865	0.1168	0.0213182	0.413015	0.981652	3.09447e-15
Diastolic BP	rs954767	5	3706050	C	A	0.7404	-0.1552	0.0191162	0.40606	0.999711	1.03149e-15
Diastolic BP	rs172906	5	38616887	C	A	0.4505	-0.1127	0.0202463	0.154065	0.93183	7.73618e-15
Diastolic BP	rs2940928	5	42423905	G	A	0.2104	-0.1515	0.0255075	0.749111	0.99941	1.67617e-15
Diastolic BP	rs6875967	5	50878292	A	G	0.3505	0.0729	0.0104223	0.469791	0.994475	1.212e-14
Diastolic BP	rs17735275	5	56558949	A	G	0.0345	0.2978	0.0450984	0.130136	1	0
Diastolic BP	rs12515541	5	57095011	T	G	0.6143	0.082	0.0114681	0.893801	0.99871	-2.32085e-15
Diastolic BP	rs1848510	5	57754005	A	G	0.3584	0.0736	0.0108876	0.587107	0.997236	1.818e-14
Diastolic BP	rs10062049	5	61553881	T	C	0.1371	0.1227	0.0128618	0.838579	0.993849	7.22043e-15
Diastolic BP	rs4286632	5	66291370	A	G	0.7388	0.1442	0.019353	0.669436	0.986684	2.39822e-14
Diastolic BP	rs62380354	5	89484911	A	C	0.8933	0.1982	0.033324	0.514305	0.960751	1.27647e-14
Diastolic BP	rs7731530	5	91983354	A	C	0.6756	0.1317	0.0193845	0.806692	0.997987	-2.424e-14
Diastolic BP	rs529279	5	111098877	C	T	0.4718	-0.0633	0.0114554	0.151021	0.983082	-1.6117e-14
Diastolic BP	rs55747751	5	132397351	G	A	0.0816	-0.1792	0.0238724	0.802984	0.993784	-2.10166e-14
Diastolic BP	rs3776299	5	142507651	A	G	0.4638	0.1162	0.0160234	0.647768	0.993019	-1.56013e-14
Diastolic BP	rs77625383	5	157231462	C	T	0.8837	-0.1461	0.0266015	0.229045	0.982465	2.70766e-14
Diastolic BP	rs114503346	5	172192350	C	T	0.044	-0.276	0.0430398	0.669665	0.972638	-1.28936e-15
Diastolic BP	rs28362590	5	176731452	T	G	0.7547	0.1196	0.0219252	0.0860269	0.997766	2.57873e-16
Diastolic BP	rs115245297	6	34244132	C	T	0.9585	-0.2765	0.0338378	0.197462	0.989156	2.32085e-15
Diastolic BP	rs4714224	6	39186743	G	C	0.2812	-0.0722	0.00904537	0.114526	0.991881	1.4183e-14
Diastolic BP	rs9472135	6	43809802	T	C	0.7022	0.1174	0.0134136	0.0239194	0.993812	1.4183e-15
Diastolic BP	rs504691	6	72206620	C	A	0.4041	-0.0817	0.0123854	0.313864	0.990947	7.73618e-15
Diastolic BP	rs7753695	6	80818531	T	C	0.4277	0.098	0.0165307	0.880278	0.999118	1.28936e-16
Diastolic BP	rs9496614	6	100613551	T	C	0.7633	0.0751	0.0111989	0.84332	0.995171	2.86239e-14
Diastolic BP	rs72613227	6	106320771	T	A	0.8802	-0.231	0.0348447	0.028458	0.988017	2.0243e-14
Diastolic BP	rs9386780	6	109584410	A	G	0.4802	0.0691	0.0126334	0.971494	0.990402	-6.96256e-15
Diastolic BP	rs3822857	6	116313931	G	C	0.3524	-0.1068	0.0140786	0.0937181	0.993061	-1.89536e-14
Diastolic BP	rs2693560	6	117523671	G	A	0.3602	-0.1515	0.0162843	0.969478	0.995817	2.34664e-14
Diastolic BP	rs668459	6	139835689	C	T	0.5803	-0.0796	0.00992698	0.00957483	1	0
Diastolic BP	rs645144	6	141180780	T	C	0.6765	0.0772	0.013619	0.179912	0.993619	-1.16043e-15
Diastolic BP	rs9479509	6	153427265	G	A	0.3052	-0.0953	0.0158511	0.566463	0.996201	2.44979e-15
Diastolic BP	rs598682	6	154418759	G	A	0.2487	-0.1112	0.0166762	0.541994	0.997997	-3.48128e-15
Diastolic BP	rs9456648	6	161712235	C	T	0.3181	-0.1459	0.0239957	0.1918	0.998764	1.54724e-15
Diastolic BP	rs12665161	6	163749986	A	G	0.4372	0.0746	0.010913	0.27097	0.982827	1.31515e-14
Diastolic BP	rs2144249	6	170694084	T	C	0.8532	0.1267	0.0229507	0.8557	0.994119	-5.80213e-15
Diastolic BP	rs73033340	7	1195692	A	G	0.9546	0.5066	0.0500502	0.371392	1	0
Diastolic BP	rs73049928	7	4669949	G	A	0.8037	-0.1435	0.0239663	0.331389	0.990674	1.13464e-14
Diastolic BP	rs1468520	7	7290732	G	A	0.8259	-0.1269	0.018289	0.277819	0.992212	2.17902e-14
Diastolic BP	rs818508	7	16719917	C	T	0.7869	-0.1222	0.0223303	0.477694	0.998576	3.48128e-15
Diastolic BP	rs4507656	7	22156538	G	C	0.6886	-0.1318	0.0176948	0.148877	0.973211	3.03e-14
Diastolic BP	rs7781425	7	34944387	G	A	0.3096	-0.0553	0.0100237	0.385018	0.992342	-6.83363e-15
Diastolic BP	rs342989	7	35467896	A	G	0.2221	0.1161	0.0148669	0.600624	0.997454	-2.57873e-15
Diastolic BP	rs73105827	7	45036785	G	T	0.0916	-0.1437	0.0229928	0.425683	0.969909	3.8423e-14
Diastolic BP	rs17454517	7	50915776	A	G	0.4866	0.1276	0.0175438	0.206911	0.998459	-6.31788e-15
Diastolic BP	rs2222544	7	69769369	C	T	0.7377	-0.0454	0.00788518	0.984678	0.995995	4.12596e-15
Diastolic BP	rs1178979	7	72856430	T	C	0.8057	0.1316	0.0185473	0.610796	1	0
Diastolic BP	rs34324971	7	74107374	A	G	0.1802	0.0834	0.0138676	0.660823	0.992199	-1.32804e-14
Diastolic BP	rs3807101	7	80393418	C	T	0.1252	-0.1377	0.0206573	0.259511	0.99377	7.47831e-15
Diastolic BP	rs1947228	7	96461649	C	T	0.4168	-0.1185	0.0124915	0.131509	0.999645	-2.57873e-16
Diastolic BP	rs7788746	7	99612405	G	T	0.6691	-0.1607	0.0176625	0.000703199	0.995163	-1.14753e-14
Diastolic BP	rs12536606	7	107907875	C	T	0.2678	-0.1667	0.0302106	0.943218	0.990768	-5.54426e-15
Diastolic BP	rs1722886	7	134215259	A	T	0.5699	0.0851	0.0111551	0.975857	0.992552	-1.28936e-15
Diastolic BP	rs9638084	7	156311745	A	G	0.4006	0.1031	0.0144275	1.92376e-05	0.993068	9.02554e-16
Diastolic BP	rs2922895	8	6379932	C	G	0.4266	0.1307	0.0177174	0.235534	1	0
Diastolic BP	rs75902664	8	17427186	G	A	0.9757	-0.3143	0.0493342	0.127586	0.996046	-1.28936e-16
Diastolic BP	rs1047030	8	22428708	A	G	0.8014	0.1892	0.03004	0.0282516	0.929896	1.07404e-13
Diastolic BP	rs62503324	8	23400615	T	C	0.2363	0.1673	0.0152381	0.742062	0.999444	7.73618e-16
Diastolic BP	rs72639047	8	49415598	G	A	0.1355	-0.0954	0.0166569	0.70512	0.996145	7.73618e-16
Diastolic BP	rs7843475	8	72475748	G	C	0.7435	-0.0882	0.0142386	0.0843725	0.993611	1.2249e-14
Diastolic BP	rs56345595	8	82814156	A	G	0.5879	0.1432	0.0190917	0.538577	0.99767	2.06298e-15
Diastolic BP	rs2142141	8	90940205	G	C	0.5334	-0.0824	0.0146227	0.456606	0.981972	4.33226e-14
Diastolic BP	rs13270541	8	124794849	A	G	0.2208	0.1397	0.0231936	0.12384	0.99671	3.09447e-15
Diastolic BP	rs10087782	8	141858620	T	C	0.4509	0.1492	0.018642	0.581095	0.99879	1.28936e-15
Diastolic BP	rs56233017	8	144981488	G	A	0.0459	-0.1248	0.0181072	0.331923	0.962942	1.28936e-15
Diastolic BP	rs12216886	9	2493751	T	G	0.804	0.0949	0.0155006	0.232912	0.987592	7.60724e-15
Diastolic BP	rs35287509	9	10594635	C	T	0.6706	-0.1218	0.0211308	0.396685	1	0
Diastolic BP	rs11141731	9	89888472	C	T	0.2208	-0.1315	0.0228959	0.894391	0.993804	-1.03149e-15
Diastolic BP	rs7020564	9	109670016	T	A	0.6985	-0.0697	0.0106816	0.441584	0.973158	9.7218e-14
Diastolic BP	rs7043304	9	112358150	T	C	0.8519	0.1218	0.01822	0.735103	0.993544	-6.70469e-15
Diastolic BP	rs1861881	9	119312256	T	G	0.3153	0.0862	0.0144643	0.801748	0.99475	1.48277e-14
Diastolic BP	rs4837127	9	129792141	T	C	0.2255	0.0971	0.0169372	0.80962	0.969297	-9.79916e-15
Diastolic BP	rs11145807	9	139520789	A	G	0.4026	0.1429	0.0191357	0.788432	0.986598	-4.64171e-15
Diastolic BP	rs10906391	10	13523937	T	C	0.3377	0.1236	0.0166934	0.383291	0.991211	7.73618e-16
Diastolic BP	rs7095584	10	14024991	A	G	0.6213	0.1216	0.0206568	0.121271	0.995408	-1.80511e-14
Diastolic BP	rs6602177	10	17167141	C	T	0.6992	-0.0823	0.0129975	0.494459	0.885841	-8.21324e-14
Diastolic BP	rs1265842	10	28924901	T	C	0.488	0.1444	0.0219989	0.656916	0.989852	0
Diastolic BP	rs76164690	10	32590362	G	T	0.8619	-0.1702	0.0275022	0.387539	0.996357	-6.96256e-15
Diastolic BP	rs10761530	10	62390726	T	C	0.501	0.1421	0.022299	0.416409	0.998228	-1.28936e-15
Diastolic BP	rs7090758	10	65335315	C	T	0.5316	-0.1319	0.0147817	0.490609	0.999465	-5.41533e-15
Diastolic BP	rs603424	10	102075479	A	G	0.1848	0.1213	0.0142616	0.21682	1	0
Diastolic BP	rs72847884	10	103115345	A	G	0.9527	0.3526	0.0603163	0.558752	1	0
Diastolic BP	rs191784289	10	106894942	T	C	0.0117	0.802	0.093636	0.905176	0.97266	-2.06298e-15
Diastolic BP	rs111777102	10	111965826	T	C	0.0683	0.1923	0.0321247	0.449412	0.987869	1.03149e-15
Diastolic BP	rs72842207	10	121433675	C	T	0.2143	-0.2076	0.0180563	0.0752355	0.998527	-1.03149e-15
Diastolic BP	rs4411245	10	126712781	A	G	0.2885	0.1014	0.0163745	0.853218	0.998351	-1.67617e-15
Diastolic BP	rs17224476	11	4673788	A	G	0.1072	0.1677	0.0260923	0.970738	1	0
Diastolic BP	rs2929184	11	6289118	A	G	0.7674	0.1098	0.0176597	0.441074	0.926936	1.31257e-13
Diastolic BP	rs360153	11	9762274	C	T	0.4117	-0.1975	0.0156991	0.823735	0.998468	-9.28342e-15
Diastolic BP	rs7479680	11	14154711	C	A	0.8565	-0.198	0.0274778	0.90836	0.982016	-2.96554e-15
Diastolic BP	rs10832300	11	14788963	G	A	0.5986	-0.1262	0.019001	0.532348	0.999883	5.15745e-16
Diastolic BP	rs11026586	11	22515533	A	G	0.0761	0.2097	0.024089	0.668649	0.99251	2.32085e-15
Diastolic BP	rs919045	11	31111810	T	C	0.6228	0.0801	0.0122623	0.474677	0.997736	-7.60724e-15
Diastolic BP	rs61879810	11	31821467	A	G	0.1474	0.1424	0.0206662	0.648381	0.992597	-7.0915e-15
Diastolic BP	rs875106	11	70005641	G	A	0.5301	-0.1403	0.017408	0.12709	1	0
Diastolic BP	rs504217	11	72006086	T	C	0.0761	0.2777	0.0387721	0.0605578	0.997694	2.32085e-15
Diastolic BP	rs4420291	11	74374950	A	G	0.5093	0.0705	0.0113871	0.414717	0.992353	-6.06001e-15
Diastolic BP	rs59986178	11	77359909	C	G	0.1035	0.1716	0.0278819	0.43766	0.999937	1.28936e-16
Diastolic BP	rs2450128	11	77940075	G	A	0.1583	-0.1535	0.0259042	0.415557	0.997482	-1.28936e-15
Diastolic BP	rs11021221	11	95308854	T	A	0.1624	-0.0851	0.0097346	0.00129646	0.995604	3.86809e-15
Diastolic BP	rs61909958	11	96151677	C	G	0.8114	0.1636	0.0290964	0.628095	0.981124	1.07017e-14
Diastolic BP	rs61892344	11	101100768	C	T	0.174	-0.1252	0.0214858	0.787537	0.995989	-3.09447e-15
Diastolic BP	rs12362593	11	111586091	G	C	0.7248	-0.1006	0.0157548	0.0730801	0.990729	-2.06298e-15
Diastolic BP	rs12790943	11	120058623	C	T	0.4218	-0.0682	0.0119043	0.436259	0.997142	1.28936e-16
Diastolic BP	rs12574332	11	122521123	T	C	0.1272	0.1812	0.0239892	0.87692	0.997933	1.28936e-15
Diastolic BP	rs11604175	11	124619407	T	C	0.2568	0.0968	0.0170802	0.00135315	0.979766	3.89388e-14
Diastolic BP	rs66518071	11	128762184	C	G	0.7422	0.0789	0.0127498	0.576999	0.939015	9.86363e-14
Diastolic BP	rs55935819	12	2521579	A	G	0.3609	0.1222	0.0177686	0.614281	0.994798	1.54724e-15
Diastolic BP	rs75507123	12	5417856	G	T	0.1288	-0.1745	0.0284394	0.357955	0.992773	-4.38384e-15
Diastolic BP	rs7132012	12	8832203	A	G	0.6804	0.1198	0.0129904	0.940924	1	0
Diastolic BP	rs7313556	12	15297359	A	G	0.3495	0.0861	0.0151208	0.674328	0.996844	-1.03149e-15
Diastolic BP	rs61912333	12	19554817	C	G	0.5028	0.1214	0.0178579	0.834893	0.983091	-2.19192e-14
Diastolic BP	rs1098708	12	27321112	G	A	0.5541	-0.0864	0.0141154	0.404437	0.999567	-2.06298e-15
Diastolic BP	rs7965392	12	42540280	A	G	0.3838	0.1334	0.0213512	0.57954	0.997044	-3.50707e-14
Diastolic BP	rs11168245	12	48204499	C	G	0.7695	0.1692	0.0165515	0.612601	0.996075	5.6732e-15
Diastolic BP	rs61926181	12	50767037	G	A	0.0355	-0.5361	0.0566151	0.786934	0.980225	2.91396e-14
Diastolic BP	rs3782480	12	52305069	T	G	0.1145	0.2041	0.0343332	0.466245	0.988886	6.70469e-15
Diastolic BP	rs7137749	12	57098040	T	C	0.3675	0.1175	0.0139883	0.637789	0.996166	0
Diastolic BP	rs521033	12	69951428	A	G	0.1408	0.1433	0.0193843	0.199588	0.983861	-1.68907e-14
Diastolic BP	rs11178076	12	70477510	C	T	0.1958	-0.1502	0.0238076	0.751545	0.994962	-1.28936e-16
Diastolic BP	rs61924955	12	89507623	C	T	0.8549	-0.1169	0.0196666	0.0603367	0.988485	7.99405e-15
Diastolic BP	rs11108209	12	96109855	C	T	0.9081	-0.1926	0.0328732	0.714653	0.992571	-2.70766e-15
Diastolic BP	rs7134060	12	96717095	G	A	0.4408	-0.0957	0.0144919	0.918599	0.998018	6.44682e-15
Diastolic BP	rs141391620	12	110681099	A	G	0.0587	0.3297	0.0494053	0.112865	1	0
Diastolic BP	rs12184466	12	111281636	T	C	0.1994	0.2355	0.0236466	0.29853	0.807876	2.02559e-13
Diastolic BP	rs3898618	12	120813921	C	T	0.9453	-0.2132	0.0282821	0.888634	0.997635	3.35234e-15
Diastolic BP	rs3213545	12	121471337	A	G	0.2878	0.1119	0.0196518	0.154122	0.981046	-2.72056e-14
Diastolic BP	rs181522314	12	122060212	G	A	0.9805	-0.2491	0.0443594	0.239924	0.99102	-1.08307e-14
Diastolic BP	rs28498002	12	122599796	C	T	0.4721	-0.1267	0.014312	0.532932	0.999788	-5.15745e-16
Diastolic BP	rs1271309	12	124820705	G	A	0.162	-0.1694	0.0198396	0.508102	0.993637	-1.54724e-15
Diastolic BP	rs55641580	13	25257917	T	C	0.1295	0.1268	0.0188466	0.0959919	0.997464	-2.57873e-16
Diastolic BP	rs56312513	13	38249726	G	A	0.7322	-0.0616	0.0107853	0.388869	0.991786	-1.80511e-15
Diastolic BP	rs9549297	13	41397482	G	A	0.8185	-0.1611	0.0245193	0.00344477	0.990819	0
Diastolic BP	rs9563529	13	58316637	T	G	0.2058	0.1054	0.0168807	0.563201	0.994652	5.15745e-15
Diastolic BP	rs3861113	13	72364382	A	C	0.0915	0.1542	0.0236002	0.974333	0.991983	-4.64171e-15
Diastolic BP	rs1215469	13	80707408	C	A	0.2298	-0.1393	0.0210613	0.497255	0.984131	-8.5098e-15
Diastolic BP	rs55684003	13	97988689	A	G	0.7018	0.1217	0.0167757	0.0740142	0.992364	3.09447e-15
Diastolic BP	rs650724	13	110804809	G	A	0.0951	-0.0556	0.00815109	0.520284	0.986856	2.96554e-15
Diastolic BP	rs36152087	13	114454891	A	C	0.5115	0.1	0.0139895	0.178479	0.99343	-1.65039e-14
Diastolic BP	rs17880989	14	23313633	A	G	0.0272	0.4216	0.0584713	0.0574737	1	0
Diastolic BP	rs1950500	14	24830850	T	C	0.2923	0.1259	0.0171242	0.671204	1	0
Diastolic BP	rs2273171	14	31381351	C	T	0.5215	-0.0939	0.0162463	0.893209	1	0
Diastolic BP	rs4424827	14	35110857	C	T	0.5731	-0.1065	0.0170467	0.0647027	0.997231	-1.0057e-14
Diastolic BP	rs11628933	14	60700903	G	C	0.2288	-0.1295	0.0173115	0.661943	0.997574	-1.93404e-15
Diastolic BP	rs731681	14	68010224	G	C	0.5515	-0.1284	0.020615	0.822802	0.999217	-1.80511e-15
Diastolic BP	rs57786342	14	69260028	A	G	0.2082	0.1082	0.0177546	0.963374	0.993259	5.6732e-15
Diastolic BP	rs227426	14	70456664	T	G	0.5606	0.0634	0.0108379	0.617676	0.988645	-5.15745e-15
Diastolic BP	rs4903064	14	73279420	T	C	0.765	0.131	0.0161314	0.520022	1	0
Diastolic BP	rs1811739	14	77529375	A	G	0.254	0.0939	0.0167029	0.467362	0.985634	4.64171e-15
Diastolic BP	rs34161718	14	104620193	C	T	0.2425	-0.1378	0.0220352	0.510035	0.969811	9.57997e-14
Diastolic BP	rs2925345	15	41311799	T	C	0.464	0.1713	0.0161854	0.792604	0.998043	-7.73618e-15
Diastolic BP	rs4924570	15	41974660	C	T	0.6271	-0.117	0.0120552	0.270791	0.985795	3.97124e-14
Diastolic BP	rs11857515	15	49606320	A	T	0.1986	0.0734	0.0118152	0.617047	0.972919	5.62162e-14
Diastolic BP	rs62004794	15	68454523	G	A	0.4433	-0.0945	0.015088	0.398492	0.998357	-2.57873e-16
Diastolic BP	rs11853359	15	71621524	G	A	0.3317	-0.1528	0.0151504	0.755141	1	0
Diastolic BP	rs61653296	15	74557817	G	A	0.7997	-0.1667	0.0281899	0.2599	0.997854	5.15745e-16
Diastolic BP	rs983353	15	82186535	G	A	0.6994	-0.0921	0.0160607	0.163861	0.9909	2.08877e-14
Diastolic BP	rs7180952	15	85162551	C	T	0.532	-0.0859	0.0133373	0.700934	0.995597	1.0057e-14
Diastolic BP	rs78550103	15	90027296	G	A	0.1562	-0.2029	0.0302363	0.956331	0.991086	7.60724e-15
Diastolic BP	rs873122	15	92702020	C	G	0.7223	0.1004	0.0149034	0.805752	0.987169	-2.03719e-14
Diastolic BP	rs28533980	15	94207872	T	C	0.4217	0.071	0.0126127	0.743226	0.980898	-1.23779e-14
Diastolic BP	rs4984496	15	96635898	T	G	0.3442	0.1122	0.011531	0.678052	0.995395	-9.9281e-15
Diastolic BP	rs9932866	16	706067	A	G	0.3796	0.1359	0.0195267	0.502862	0.997407	2.57873e-16
Diastolic BP	rs28590346	16	2080653	T	A	0.6616	-0.2172	0.0198998	0.212346	0.998741	-5.15745e-16
Diastolic BP	rs57327054	16	14487036	C	T	0.3067	-0.0951	0.0167094	0.0928661	0.995592	3.86809e-16
Diastolic BP	rs59333122	16	19149996	A	G	0.2698	0.154	0.0257919	0.0912547	1	0
Diastolic BP	rs9937801	16	21088130	T	C	0.5691	0.1178	0.0136647	8.52268e-05	1	0
Diastolic BP	rs6565174	16	30111904	C	A	0.1072	-0.1644	0.0219346	0.0638703	1	0
Diastolic BP	rs10468291	16	49768046	C	A	0.5651	-0.1233	0.0193016	0.586472	0.994434	-5.80213e-15
Diastolic BP	rs9932220	16	51758116	G	A	0.2183	-0.1714	0.0232474	0.514542	0.996925	-7.73618e-16
Diastolic BP	rs12919839	16	56859216	C	T	0.2891	-0.1329	0.021688	0.569879	0.999601	2.57873e-16
Diastolic BP	rs45474499	16	66914492	T	C	0.0493	0.3283	0.0346274	0.386353	0.997542	-6.44682e-16
Diastolic BP	rs7185555	16	69131281	G	C	0.1449	-0.1256	0.0175618	0.0211288	0.992791	7.73618e-15
Diastolic BP	rs8056413	16	84082650	G	T	0.5975	-0.0724	0.0124961	0.0492312	0.988515	-8.63873e-15
Diastolic BP	rs7215084	17	3880148	T	C	0.5105	0.0573	0.00721197	0.763505	0.997804	6.70469e-15
Diastolic BP	rs8069739	17	8078765	C	T	0.3206	-0.0731	0.0108983	0.146328	1	0
Diastolic BP	rs9893005	17	16225506	G	C	0.5412	-0.0903	0.0130121	0.862427	0.996787	-2.57873e-16
Diastolic BP	rs12938803	17	19204432	A	G	0.8057	0.1262	0.0167868	0.642978	0.997831	-7.99405e-15
Diastolic BP	rs11080134	17	29161503	G	A	0.6581	-0.0821	0.0134118	0.0145614	1	0
Diastolic BP	rs11077961	17	81012749	A	G	0.6214	0.1225	0.0207587	0.501892	0.995235	1.35383e-14
Diastolic BP	rs334414	18	7124612	C	T	0.6153	-0.1126	0.0197147	0.49565	0.993488	9.54129e-15
Diastolic BP	rs11665020	18	10879503	G	C	0.3145	-0.1231	0.0146586	0.344036	0.993953	-1.03149e-15
Diastolic BP	rs4800420	18	20158965	A	G	0.2979	0.0841	0.012527	0.346842	0.979276	2.52715e-14
Diastolic BP	rs10164193	18	31161426	G	T	0.9216	-0.2828	0.0439764	0.251412	0.988385	-1.08307e-14
Diastolic BP	rs34163044	18	51851616	A	C	0.4212	0.1568	0.0165001	0.487527	0.985625	-5.41533e-15
Diastolic BP	rs72930904	18	52607301	C	T	0.1571	-0.1535	0.0277235	0.750872	0.999123	1.4183e-15
Diastolic BP	rs12605156	18	53498114	A	T	0.805	0.1361	0.0205159	0.0263986	0.988367	1.03149e-15
Diastolic BP	rs2009733	19	8398714	A	G	0.506	0.0983	0.0142118	0.0897185	0.999683	-1.4183e-15
Diastolic BP	rs66502847	19	12615646	A	G	0.4872	0.0427	0.00733945	0.912241	0.99672	-5.93107e-15
Diastolic BP	rs117533700	19	13176728	C	T	0.0341	-0.2454	0.0428593	0.026707	0.992631	-2.8366e-15
Diastolic BP	rs3745318	19	16436262	T	C	0.246	0.1439	0.0211247	0.946579	0.98685	1.80511e-15
Diastolic BP	rs1077795	19	17222584	A	G	0.7419	0.2125	0.0212084	0.951108	0.993591	2.72056e-14
Diastolic BP	rs6511291	19	21950402	C	T	0.4414	-0.0757	0.0116799	0.450135	0.990662	-1.93404e-14
Diastolic BP	rs1821295	19	32590773	C	T	0.6971	-0.175	0.0213871	0.354377	0.993598	-2.19192e-15
Diastolic BP	rs12983238	19	39438532	G	A	0.3022	-0.1589	0.0255023	0.472071	0.957359	4.89958e-15
Diastolic BP	rs55706574	19	47556180	G	A	0.6216	-0.0868	0.0143118	0.790799	0.98506	-2.96554e-14
Diastolic BP	rs1232482	20	11886643	C	T	0.3984	-0.1256	0.0166627	0.967963	0.997657	-3.61022e-15
Diastolic BP	rs2618647	20	17882452	G	A	0.495	-0.1199	0.0185396	0.853428	0.994062	1.27647e-14
Diastolic BP	rs13042148	20	32298286	C	T	0.1508	-0.1878	0.0260414	0.887225	0.997084	7.73618e-16
Diastolic BP	rs4810332	20	40268334	T	A	0.3777	-0.1668	0.0169156	0.226655	0.972092	2.96554e-14
Diastolic BP	rs2425757	20	44792921	C	T	0.3114	-0.1015	0.0180278	0.468539	0.980604	2.96554e-15
Diastolic BP	rs35213536	20	62694319	T	G	0.2524	0.1594	0.015332	0.679883	1	0
Diastolic BP	rs8128234	21	36470865	T	C	0.2087	0.1358	0.023573	0.222793	0.988185	-1.54724e-15
Diastolic BP	rs62229372	21	37692507	T	C	0.1301	0.0786	0.0130454	0.914216	0.982814	9.02554e-15
Diastolic BP	rs1571737	21	43530671	T	C	0.8206	0.11	0.0185058	0.411658	0.991282	2.57873e-15
Diastolic BP	rs5992929	22	18451977	T	C	0.2814	0.1226	0.0144677	0.601879	0.994132	-6.70469e-15
Diastolic BP	rs9609429	22	32517431	T	C	0.7343	0.1423	0.0224709	0.886698	0.99366	4.89958e-15
Diastolic BP	rs240069	22	34083187	G	C	0.8448	-0.1438	0.0243113	0.37033	0.997847	1.54724e-15
Diastolic BP	rs9627391	22	46447097	T	C	0.3273	0.128	0.023235	0.215736	1	0
eGFR	rs1800615	1	15832281	T	C		-0.0058	0.00096568	0.127463	0.999927	1.28936e-16
eGFR	rs12136063	1	110014170	A	G		0.0045	0.000823885	0.743246	0.996186	-7.73618e-16
eGFR	rs267734	1	150951477	T	C		-0.0079	0.00108887	0.920004	1	0
eGFR	rs3850625	1	201016296	A	G		0.0078	0.0012574	0.57821	1	0
eGFR	rs2802729	1	243501763	C	A		-0.0046	0.000822091	0.450485	0.984772	1.67617e-15
eGFR	rs807601	2	15793014	G	T		0.0064	0.000932121	0.178781	0.998131	-8.25193e-15
eGFR	rs1260326	2	27730940	C	T		0.0068	0.000896758	0.485245	1	0
eGFR	rs6546838	2	73679280	A	G		-0.0093	0.00102007	0.478405	1	0
eGFR	rs4667594	2	170008506	T	A		-0.0044	0.000798058	0.527089	0.998521	-5.15745e-16
eGFR	rs2712184	2	217682779	C	A		-0.0048	0.000809374	0.358334	0.988002	-2.86239e-14
eGFR	rs6795744	3	13906850	A	G		0.006	0.00108634	0.0139038	0.987075	1.54724e-15
eGFR	rs2861422	3	141724644	C	T		0.0074	0.000992881	0.417134	0.995774	5.28639e-15
eGFR	rs10513801	3	185822353	T	G		0.007	0.00117382	0.329402	0.996411	6.44682e-16
eGFR	rs17319721	4	77368847	A	G		-0.0114	0.000889456	0.0487931	1	0
eGFR	rs228611	4	103561709	G	A		-0.0056	0.000805426	0.606588	0.994397	-1.28936e-15
eGFR	rs6420094	5	176817636	G	A		0.0096	0.000994828	1	1	0
eGFR	rs7759001	6	27341409	G	A		-0.0051	0.000905048	0.516813	0.999813	-7.73618e-16
eGFR	rs9472135	6	43809802	T	C		-0.008	0.00101555	0.0239194	0.993812	1.4183e-15
eGFR	rs316009	6	160675764	C	T		0.0131	0.00146747	0.420986	0.991795	-9.15448e-15
eGFR	rs10277115	7	1285195	A	T		0.009	0.0012066	0.312103	0.991705	-1.09596e-14
eGFR	rs3750082	7	32919927	A	T		0.0045	0.000813885	0.857527	0.999438	-5.15745e-16
eGFR	rs848490	7	77555005	G	C		0.0073	0.00101889	0.181762	0.998051	-4.89958e-15
eGFR	rs7805747	7	151407801	A	G		-0.013	0.0011669	0.0787623	1	0
eGFR	rs6459680	7	156258568	G	T		-0.0055	0.000901846	0.754114	1	0
eGFR	rs3758086	8	23714992	A	G		-0.0071	0.000891876	0.27047	0.995064	-6.96256e-15
eGFR	rs4744712	9	71434707	A	C		-0.0071	0.000904902	0.335756	1	0
eGFR	rs1044261	10	1065710	T	C		-0.0113	0.00166691	0.256398	1	0
eGFR	rs10994860	10	52645424	T	C		0.0071	0.00100561	0.90312	0.988378	1.72775e-14
eGFR	rs163160	11	2789955	A	G		0.0064	0.00100243	0.900414	0.995215	5.80213e-15
eGFR	rs963837	11	30749090	T	C		-0.0078	0.000902923	0.375704	1	0
eGFR	rs4014195	11	65506822	C	G		0.0055	0.000809684	0.366377	1	0
eGFR	rs10774021	12	349298	T	C		-0.0063	0.000911424	0.157616	1	0
eGFR	rs10491967	12	3368093	G	A		-0.0095	0.00126207	0.0424643	1	0
eGFR	rs7956634	12	15321194	C	T		-0.0068	0.000992089	0.959175	0.992495	1.85668e-14
eGFR	rs1106766	12	57809456	T	C		0.0061	0.00102221	0.0164413	1	0
eGFR	rs716877	13	72347448	G	C		0.0049	0.000905335	0.160446	0.999281	-6.06001e-15
eGFR	rs476633	15	41392134	G	C		0.0051	0.000886885	0.363308	0.998403	7.73618e-16
eGFR	rs2467853	15	45698793	G	T		0.0126	0.000919872	0.605591	0.997214	1.16043e-14
eGFR	rs491567	15	53946593	A	C		-0.0084	0.00106371	0.294225	1	0
eGFR	rs1394125	15	76158983	A	G		-0.0073	0.000970721	0.427868	1	0
eGFR	rs13329952	16	20366507	T	C		-0.0158	0.00115286	0.557694	0.998154	-2.06298e-15
eGFR	rs2453580	17	19438321	C	T		0.0064	0.000962399	0.992501	0.996803	-2.57873e-15
eGFR	rs9916302	17	37499949	T	C		-0.008	0.00102138	0.975012	0.908235	-4.56435e-14
eGFR	rs11657044	17	59450105	T	C		-0.0115	0.00119775	0.0564256	0.99194	1.03149e-15
eGFR	rs8091180	18	77164243	G	A		-0.0053	0.000909219	0.123188	1	0
eGFR	rs12460876	19	33356891	T	C		-0.0066	0.000896923	0.563893	1	0
eGFR	rs11666497	19	38464262	C	T		-0.0058	0.00105837	0.995886	0.998198	3.48128e-15
eGFR	rs6088580	20	33285053	G	C		-0.0049	0.000814522	0.66966	0.996719	0
eGFR	rs17216707	20	52732362	C	T		-0.0077	0.0009929	0.63803	0.965216	3.32656e-14
Heart Failure	rs660240	1	109817838	C	T	0.79	0.0582689	0.00962764	0.156376	1	0
Heart Failure	rs17042102	4	111668626	A	G	0.12	0.113329	0.0114415	0.310573	0.997037	2.96554e-15
Heart Failure	rs11745324	5	137012171	G	A	0.77	0.0487902	0.00971935	0.456979	0.99241	-1.4183e-15
Heart Failure	rs4135240	6	36647680	T	C	0.66	0.0487902	0.00971935	0.459252	0.987532	2.65609e-14
Heart Failure	rs55730499	6	161005610	T	C	0.07	0.10436	0.0137927	0.392619	0.997856	4.12596e-15
Heart Failure	rs140570886	6	161013013	C	T	0.02	0.215111	0.0290674	0.627497	0.967109	5.6732e-15
Heart Failure	rs1556516	9	22100176	C	G	0.48	0.0582689	0.00718645	0.31723	0.998528	4.89958e-15
Heart Failure	rs600038	9	136151806	C	T	0.21	0.0582689	0.00962764	0.476659	0.999344	3.86809e-16
Heart Failure	rs4746140	10	75417249	G	C	0.85	0.0676586	0.00953764	0.859349	0.999342	1.03149e-15
Heart Failure	rs17617337	10	121426884	C	T	0.78	0.0582689	0.00962764	0.0601838	0.994565	8.76767e-15
Heart Failure	rs4766578	12	111904371	T	A	0.47	0.0392207	0.00732401	0.64878	0.998591	8.25193e-15
Heart Failure	rs56094641	16	53806453	G	A	0.42	0.0487902	0.00732401	0.788056	0.999637	4.77064e-15
Lipoprotein (a)	rs183815886	6	160720804	C	G	0.003	19	-2.5	0.125269	0.942227	1.28936e-15
Lipoprotein (a)	rs143365644	6	160825930	A	T	0.035	-3.8	-0.7	0.625423	0.979954	2.8366e-15
Lipoprotein (a)	rs117446263	6	160847571	A	G	0.022	19.6	-0.8	0.803838	1	0
Lipoprotein (a)	rs6916433	6	160890350	A	T	0.14	-4.1	-0.4	0.855681	0.9935	2.19192e-15
Lipoprotein (a)	rs182443492	6	160891897	A	C	0.009	36.3	-1.4	0.664563	0.967633	5.15745e-16
Lipoprotein (a)	rs141834709	6	160909667	A	T	0.009	22	-1.3	0.0233076	0.980248	3.35234e-15
Lipoprotein (a)	rs142126734	6	160942926	A	G	0.049	4.9	-0.6	0.336713	0.991481	-1.0057e-14
Lipoprotein (a)	rs41266379	6	160953137	C	T	0.02	8.5	-0.9	0.478153	0.978282	3.86809e-15
Lipoprotein (a)	rs41267809	6	160953642	A	G	0.022	-12.4	-0.9	0.193096	1	0
Lipoprotein (a)	rs143461353	6	160954800	T	C	0.008	8.3	-1.4	0.385921	0.967226	-3.86809e-16
Lipoprotein (a)	rs74617384	6	160997118	T	A	0.072	46.2	-0.4	0.556101	1	0
Lipoprotein (a)	rs41267813	6	160998199	G	A	0.001	-12.8	-4.1	1	0.818674	2.32085e-15
Lipoprotein (a)	rs9456551	6	161012805	T	C	0.35	-5.9	-0.3	0.000794012	0.99919	1.54724e-15
Lipoprotein (a)	rs140570886	6	161013013	C	T	0.011	71.6	-1.1	0.627497	0.967109	5.6732e-15
Lipoprotein (a)	rs73596816	6	161017363	A	G	0.034	22.1	-0.7	0.489206	1	0
Lipoprotein (a)	rs41259144	6	161022107	C	T	0.011	-12.8	-1.2	0.82988	1	0
Lipoprotein (a)	rs191690882	6	161031132	A	G	0.002	31.3	-2.7	1	0.670252	3.86809e-15
Lipoprotein (a)	rs369686024	6	161032800	A	G	0.014	16.8	-1.1	0.950638	0.793091	1.8309e-14
Lipoprotein (a)	rs41269876	6	161070653	C	A	0.028	-10.5	-0.7	0.408213	0.980881	-3.86809e-15
Lipoprotein (a)	rs79246098	6	161078894	C	T	0.01	0.9	-1.3	0.924085	0.966399	-2.57873e-16
Lipoprotein (a)	rs77337569	6	161087652	T	G	0.013	-2.2	-1.1	0.473121	0.927905	4.12596e-15
Lipoprotein (a)	rs75274517	6	161088956	A	G	0.01	1.4	-1.2	0.543694	0.947921	3.73915e-15
Lipoprotein (a)	rs56393506	6	161089307	T	C	0.169	27.9	-0.3	0.340468	0.962493	4.12596e-14
Lipoprotein (a)	rs139389770	6	161135746	G	T	0.011	5.5	-1.2	0.124216	0.95962	7.22043e-15
Lipoprotein (a)	rs783147	6	161137990	G	A	0.45	-7.3	-0.2	0.5896	1	0
Lipoprotein (a)	rs4252152	6	161159366	G	T	0.014	8.5	-1.1	0.745025	1	0
Lipoprotein (a)	rs1835346	6	161162290	G	A	0.022	10.4	-0.8	0.134828	0.98353	2.8366e-15
Lipoprotein (a)	rs4252170	6	161162406	C	T	0.082	4.2	-0.5	0.00632478	0.998612	1.16043e-15
Lipoprotein (a)	rs117534432	6	161177443	T	C	0.036	2.6	-0.7	0.480181	0.923978	1.67617e-14
Lipoprotein (a)	rs11753588	6	161189071	G	A	0.109	-5.9	-0.4	0.578715	0.972932	1.80511e-15
Lipoprotein (a)	rs186418835	6	161214526	A	G	0.004	3	-2.2	0.804251	0.831962	7.73618e-15
Lipoprotein (a)	rs140606700	6	161250301	G	A	0.007	7.3	-1.5	0.305514	0.950209	1.54724e-15
Lipoprotein (a)	rs138491411	6	161251940	G	A	0.012	7.2	-1.2	0.538228	0.887765	1.27647e-14
Lipoprotein (a)	rs34371670	6	161257953	C	T	0.016	-11	-1	0.227587	0.966401	5.54426e-15
Lipoprotein (a)	rs4709474	6	161285760	G	A	0.49	4.9	-0.2	0.244447	0.996491	-2.32085e-15
Lipoprotein (a)	rs145099029	6	161292838	C	A	0.003	21.8	-2.2	0.514659	0.936197	7.73618e-16
Serum calcium	rs780094	2	27741237	T	C	0.41	0.017	0.003	0.520722	1	0
Serum calcium	rs1550532	2	234264848	C	G	0.31	0.018	0.003	0.514962	0.99665	1.28936e-15
Serum calcium	rs1801725	3	122003757	T	G	0.15	0.071	0.004	0.23309	1	0
Serum calcium	rs10491003	10	9328651	T	C	0.09	0.027	0.005	0.363381	1	0
Serum calcium	rs7481584	11	3029089	G	A	0.71	0.018	0.003	0.682167	1	0
Serum calcium	rs7336933	13	42559076	G	A	0.85	0.022	0.004	0.182902	0.997162	1.39251e-14
Serum calcium	rs1570669	20	52774427	G	A	0.34	0.018	0.003	0.0880233	0.995259	2.32085e-15
Systolic BP	rs260508	1	2187085	T	G	0.6167	0.1696	0.0290331	0.563767	0.995489	-5.15745e-16
Systolic BP	rs2807337	1	22577371	T	C	0.3721	0.1938	0.0278766	0.123119	1	0
Systolic BP	rs79598313	1	27284913	T	C	0.0275	0.5126	0.0696336	0.62807	0.996561	2.44979e-15
Systolic BP	rs3737801	1	27960832	C	G	0.9142	0.4246	0.0716025	0.344245	0.991043	1.4183e-14
Systolic BP	rs11210029	1	41865293	G	A	0.625	-0.1608	0.0275252	0.400085	0.99601	3.35234e-15
Systolic BP	rs839755	1	43856410	C	A	0.6224	-0.1877	0.0207278	0.381498	1	0
Systolic BP	rs11579440	1	49052423	T	C	0.8468	0.2794	0.045659	0.723385	0.988758	1.52145e-14
Systolic BP	rs10923038	1	88651771	A	C	0.6166	0.1279	0.0201969	0.35006	0.991257	-1.53434e-14
Systolic BP	rs7514579	1	94051350	A	C	0.7765	0.3027	0.0449967	0.317827	0.991852	1.54724e-14
Systolic BP	rs17396055	1	94730954	G	A	0.3317	-0.1525	0.0232803	0.366601	0.992603	-9.02554e-15
Systolic BP	rs76719272	1	156129796	C	T	0.1309	-0.2747	0.0431722	0.650113	0.975749	-1.67617e-14
Systolic BP	rs1043069	1	180859368	T	G	0.6225	0.2696	0.0344659	0.952613	0.995295	-4.38384e-15
Systolic BP	rs4651224	1	184585182	T	C	0.4518	0.144	0.0185106	0.577054	0.985491	4.22911e-14
Systolic BP	rs12042924	1	197297417	C	T	0.5202	-0.1372	0.020987	0.284394	0.993527	4.2549e-15
Systolic BP	rs33996239	1	203109801	C	T	0.0577	-0.427	0.0668718	0.163538	0.95407	1.43119e-14
Systolic BP	rs7555285	1	209970355	C	G	0.7951	0.173	0.0268055	0.90546	0.9998	-2.57873e-16
Systolic BP	rs4926499	1	249155909	C	G	0.8262	0.2922	0.0370121	0.724917	0.951052	-1.32289e-13
Systolic BP	rs67720684	2	18975439	A	C	0.2295	0.0834	0.0118847	0.416048	0.997119	1.93404e-15
Systolic BP	rs35590893	2	43716933	G	A	0.2716	-0.1215	0.0155053	0.757407	0.994366	-3.35234e-15
Systolic BP	rs6545155	2	50429861	T	C	0.7852	0.2182	0.0380573	0.754856	0.997193	1.40541e-14
Systolic BP	rs10189186	2	53025757	A	G	0.5357	0.1752	0.0307383	0.483063	0.984923	1.4183e-15
Systolic BP	rs2920899	2	55279681	T	G	0.7851	0.1653	0.0271683	0.584858	0.989589	-9.02554e-15
Systolic BP	rs72816333	2	60096560	A	T	0.8277	0.254	0.036905	0.624228	0.995258	1.70196e-14
Systolic BP	rs2300481	2	66782467	T	C	0.3886	0.2043	0.0263022	0.517547	0.996091	6.44682e-16
Systolic BP	rs72847885	2	86326717	A	G	0.6642	0.1968	0.0234516	0.384783	0.998203	5.02852e-15
Systolic BP	rs28377357	2	112769721	G	A	0.3	-0.1588	0.0228116	0.540886	0.996566	3.61022e-15
Systolic BP	rs6723509	2	122000745	T	C	0.8617	0.2553	0.0381939	0.789922	1	0
Systolic BP	rs72844590	2	138421227	T	G	0.1441	0.0856	0.01462	0.0194293	0.99463	-7.73618e-15
Systolic BP	rs79523138	2	161368213	G	A	0.8849	-0.3083	0.0466351	0.0538071	0.986592	1.35383e-14
Systolic BP	rs55732192	2	162278233	G	T	0.0962	-0.2807	0.0495799	0.854057	0.98854	1.13464e-14
Systolic BP	rs6712203	2	165557318	C	T	0.3779	-0.1943	0.0316921	0.425942	0.989474	1.32804e-14
Systolic BP	rs11694601	2	174949358	G	A	0.5927	-0.1422	0.0239486	0.92338	0.984047	1.6246e-14
Systolic BP	rs1837164	2	178716601	A	T	0.3753	0.186	0.0313944	0.592083	0.997192	2.57873e-15
Systolic BP	rs6739913	2	185033065	A	G	0.291	0.1477	0.0238987	0.35518	0.998296	-2.32085e-15
Systolic BP	rs28558491	2	187816321	C	T	0.7362	-0.1935	0.0286631	0.10599	0.994	-1.53434e-14
Systolic BP	rs296797	2	201102905	T	C	0.4142	0.2067	0.0312015	0.382917	0.988965	-1.74064e-14
Systolic BP	rs1047891	2	211540507	C	A	0.3243	-0.1647	0.022146	0.73053	1	0
Systolic BP	rs12694277	2	213188795	C	T	0.2914	-0.219	0.0336503	0.980079	0.958537	-3.53286e-14
Systolic BP	rs1044822	2	230629138	C	T	0.142	-0.2655	0.040596	0.72194	0.992464	1.03149e-14
Systolic BP	rs2059752	2	235793752	C	T	0.9003	-0.2519	0.0451751	0.48222	0.88269	-1.46214e-13
Systolic BP	rs139354822	2	242344695	T	C	0.9675	0.4794	0.067308	0.394643	0.940852	-2.57873e-15
Systolic BP	rs3729931	3	12626516	G	A	0.3614	-0.1271	0.0205095	0.0463975	1	0
Systolic BP	rs189267552	3	20073193	T	A	0.0141	-0.7415	0.109243	0.403152	0.980536	-1.80511e-15
Systolic BP	rs111464338	3	26922146	C	T	0.9799	-0.6476	0.115176	0.82659	0.932019	6.96256e-15
Systolic BP	rs12638085	3	30405936	A	T	0.3525	0.2514	0.0312344	0.437807	0.981537	-9.67022e-15
Systolic BP	rs6788984	3	41107173	A	G	0.858	0.3015	0.0415465	0.971095	0.984929	2.30796e-14
Systolic BP	rs9311344	3	43940061	A	G	0.1758	0.2188	0.0382568	0.179881	0.993005	1.80511e-15
Systolic BP	rs6774721	3	49381898	G	C	0.8784	0.2879	0.0457073	0.107113	0.988195	-3.35234e-14
Systolic BP	rs4499560	3	70920485	T	A	0.3206	-0.224	0.0295847	0.162911	0.986454	-1.72775e-14
Systolic BP	rs9857362	3	74710462	A	C	0.5249	0.1736	0.0283934	0.38934	0.995207	-6.44682e-15
Systolic BP	rs1375564	3	85656311	T	C	0.6415	0.2241	0.0244813	0.596769	0.983196	-9.79916e-15
Systolic BP	rs1882289	3	114461208	G	A	0.8814	-0.2919	0.0512879	0.851745	0.999127	1.54724e-15
Systolic BP	rs9842387	3	121616995	A	G	0.4628	0.1516	0.0269753	0.130511	0.998853	5.6732e-15
Systolic BP	rs6438857	3	124557643	T	C	0.5741	0.2082	0.0241264	0.0360223	0.99585	-2.06298e-15
Systolic BP	rs9875380	3	132780356	C	T	0.4619	-0.2472	0.0367326	0.966605	0.990236	5.15745e-16
Systolic BP	rs863930	3	135949737	T	C	0.5348	0.1874	0.0281717	0.122905	0.999429	0
Systolic BP	rs893982	3	148616274	G	C	0.3952	-0.1785	0.0321598	0.588226	0.999115	-1.03149e-15
Systolic BP	rs62271373	3	150066540	A	T	0.0599	0.4908	0.0643169	0.079613	0.960278	4.64171e-15
Systolic BP	rs78151625	3	158316726	C	T	0.831	-0.222	0.0347118	0.000838282	0.997442	1.03149e-15
Systolic BP	rs262986	3	183435713	G	A	0.4712	-0.2288	0.0306135	0.992846	0.989137	6.96256e-15
Systolic BP	rs9869437	3	196228360	C	A	0.3576	-0.1203	0.0203568	0.192142	0.988491	-2.24349e-14
Systolic BP	rs231708	4	2694773	G	C	0.6983	-0.2643	0.0305619	0.537808	0.998254	5.15745e-16
Systolic BP	rs2610990	4	18008232	G	A	0.2693	-0.2325	0.025291	0.623752	0.9991	7.73618e-16
Systolic BP	rs12511987	4	46595623	G	T	0.8224	-0.2456	0.0368684	0.786945	0.990087	3.21051e-14
Systolic BP	rs10008637	4	77414144	T	C	0.5437	0.1874	0.0243492	0.0216928	0.997308	2.32085e-15
Systolic BP	rs13149209	4	89750668	T	C	0.7671	0.2178	0.0256073	0.524359	0.999558	-1.28936e-15
Systolic BP	rs1347345	4	95938386	G	A	0.6206	-0.1645	0.0232371	0.406677	0.996823	6.44682e-16
Systolic BP	rs7439567	4	138464842	T	C	0.4157	0.245	0.0261512	0.495415	0.994379	2.8366e-15
Systolic BP	rs72719160	4	144051276	T	A	0.6803	-0.2039	0.0228505	0.673747	0.998744	1.16043e-15
Systolic BP	rs6823767	4	151295085	C	T	0.7227	-0.1566	0.0247215	0.000280241	1	0
Systolic BP	rs17035181	4	157678511	T	G	0.8549	0.2169	0.0255648	0.686733	0.996411	3.09447e-15
Systolic BP	rs78231605	4	160180569	C	T	0.0341	-0.4994	0.0914768	0.104672	0.985816	5.93107e-15
Systolic BP	rs4957026	5	361148	A	G	0.3503	0.2214	0.0397596	0.21271	0.999739	1.67617e-15
Systolic BP	rs10069690	5	1279790	T	C	0.2583	0.3827	0.0405465	0.493449	1	0
Systolic BP	rs74774746	5	33411769	G	C	0.2639	-0.1177	0.0196447	0.876459	0.984221	-2.32085e-15
Systolic BP	rs1694068	5	53283630	A	T	0.6084	0.2286	0.0245716	0.652258	0.996769	-2.06298e-15
Systolic BP	rs13179413	5	55868097	T	C	0.2775	0.1383	0.0191801	0.658397	0.965967	4.40962e-14
Systolic BP	rs3121685	5	65662133	C	T	0.4815	-0.2015	0.0335585	0.691951	0.995164	-1.28936e-15
Systolic BP	rs246973	5	68007803	T	C	0.2833	0.1984	0.0245964	0.754659	0.969004	8.25193e-14
Systolic BP	rs709668	5	96174186	G	A	0.1965	-0.2755	0.0332761	0.774972	0.989482	-1.95983e-14
Systolic BP	rs62373688	5	127352807	A	T	0.1259	0.3593	0.0521307	0.753037	0.991907	5.93107e-15
Systolic BP	rs13166235	5	139396275	A	G	0.0724	0.3627	0.066034	0.593465	0.940301	3.76494e-14
Systolic BP	rs702395	5	140086677	T	C	0.4369	0.2367	0.0304881	0.0547644	0.999899	2.57873e-16
Systolic BP	rs1650911	5	141740620	C	G	0.7619	0.2465	0.0404387	0.264502	0.990181	-4.12596e-15
Systolic BP	rs12153395	5	179411477	G	A	0.1133	-0.2602	0.0413625	0.597492	0.982565	1.80511e-15
Systolic BP	rs2745599	6	1613686	A	G	0.5476	0.2128	0.0281646	0.442159	0.991274	1.54724e-15
Systolic BP	rs179972	6	16362692	T	C	0.4309	0.1695	0.0297383	0.78824	0.984675	-1.28936e-14
Systolic BP	rs9368222	6	20686996	A	C	0.2767	0.1639	0.0194716	0.950921	1	0
Systolic BP	rs12661604	6	23181119	A	G	0.4036	0.1236	0.0225644	0.349438	0.987415	-3.77783e-14
Systolic BP	rs2395622	6	35388758	C	T	0.818	-0.0755	0.0136645	0.377843	0.998957	-2.32085e-15
Systolic BP	rs11757455	6	112522852	G	A	0.0654	-0.274	0.0493438	0.0706851	1	0
Systolic BP	rs2498586	6	118026126	C	T	0.1684	-0.1796	0.0312648	0.565794	0.998688	3.61022e-15
Systolic BP	rs9401090	6	119113317	T	C	0.7538	0.2512	0.0437331	0.13143	0.992311	-1.14753e-14
Systolic BP	rs10782230	6	126228512	A	G	0.4907	0.2787	0.0343857	0.379154	0.998523	1.28936e-15
Systolic BP	rs9885632	6	131311909	T	C	0.7338	0.245	0.0325361	0.821079	0.993445	-2.19192e-15
Systolic BP	rs7763294	6	140383733	G	T	0.3169	-0.2059	0.0300113	0.0749684	1	0
Systolic BP	rs7765526	6	147713764	A	G	0.4682	0.2317	0.0399756	0.792028	0.978621	3.35234e-15
Systolic BP	rs6959688	7	1966831	G	A	0.5996	-0.1891	0.0238802	0.494329	0.993458	-1.80511e-15
Systolic BP	rs3807925	7	18543250	G	A	0.6522	-0.1839	0.0312792	0.329516	0.994998	-1.54724e-15
Systolic BP	rs12979	7	24738164	C	G	0.8745	0.2241	0.0402591	0.106451	0.986812	7.73618e-16
Systolic BP	rs1011390	7	26420092	T	C	0.3903	0.1617	0.0285668	0.229213	0.986131	1.4183e-15
Systolic BP	rs10274928	7	28142088	A	G	0.4932	0.1644	0.0253378	0.446958	1	0
Systolic BP	rs10233127	7	30933453	A	T	0.1087	0.2638	0.035702	0.289401	0.981238	-1.93404e-14
Systolic BP	rs6593297	7	56122058	A	T	0.3178	0.0982	0.0170467	0.681132	0.997106	1.80511e-15
Systolic BP	rs6963105	7	75097488	G	A	0.4432	-0.2035	0.0301082	0.458586	0.999298	-2.96554e-15
Systolic BP	rs848445	7	77572461	C	T	0.2821	-0.2067	0.0287559	0.136547	0.997476	5.41533e-15
Systolic BP	rs6466878	7	123272278	T	C	0.313	0.1264	0.021921	0.678997	0.999586	7.73618e-16
Systolic BP	rs6953231	7	127681555	C	T	0.2695	-0.0505	0.0091336	0.779287	0.997573	1.03149e-15
Systolic BP	rs34072724	7	130432469	G	A	0.4828	-0.1967	0.0220158	0.4198	0.9974	2.19192e-15
Systolic BP	rs12703989	7	140238048	A	G	0.494	0.1026	0.0168961	0.170897	0.988892	-6.33077e-14
Systolic BP	rs11771693	7	150050111	A	G	0.6743	0.169	0.0267661	0.57638	0.997932	-3.73915e-15
Systolic BP	rs1870735	7	155744303	C	G	0.4548	0.2137	0.0317667	0.230648	0.980353	1.80511e-15
Systolic BP	rs4875958	8	1721090	A	G	0.7099	0.2209	0.0339586	0.654018	0.996003	-8.89661e-15
Systolic BP	rs61040371	8	8503700	T	C	0.6221	0.191	0.0324131	0.0137163	0.992574	1.09596e-14
Systolic BP	rs62491354	8	9730663	A	G	0.1401	0.3376	0.0471227	0.853858	0.998635	-2.57873e-16
Systolic BP	rs1986971	8	10268736	A	G	0.7048	0.2632	0.0303198	0.757023	0.987774	3.2492e-14
Systolic BP	rs2979470	8	30288272	T	C	0.4873	0.2114	0.0327193	0.37812	0.990964	-3.86809e-15
Systolic BP	rs1906672	8	38130025	A	G	0.2275	0.2644	0.0283298	0.366127	0.997417	1.79221e-14
Systolic BP	rs4873492	8	51947549	T	C	0.1732	0.2162	0.0238117	0.618311	0.987855	1.18621e-14
Systolic BP	rs6996733	8	60535824	T	C	0.8439	0.1904	0.0344764	0.0131231	0.994135	2.57873e-15
Systolic BP	rs2354862	8	64501744	A	C	0.6441	0.2139	0.0285789	0.0334021	0.994361	1.10885e-14
Systolic BP	rs13253358	8	68920135	T	C	0.297	0.1945	0.0298154	0.0109664	0.998483	5.15745e-16
Systolic BP	rs1405349	8	77192089	T	C	0.7242	0.2317	0.0368263	0.156821	0.99626	-2.14034e-14
Systolic BP	rs72688070	8	81393697	C	T	0.1714	-0.1536	0.0208075	0.631625	0.998154	1.93404e-15
Systolic BP	rs142449193	8	102750597	C	T	0.0491	-0.4354	0.0694558	0.831843	0.971791	9.79916e-15
Systolic BP	rs62523863	8	126520544	A	G	0.221	0.2909	0.0371606	0.0535781	0.99334	6.31788e-15
Systolic BP	rs4598218	8	129483956	T	C	0.614	0.1523	0.0215281	0.771776	0.993905	5.15745e-15
Systolic BP	rs4129585	8	143312933	A	C	0.4438	0.1977	0.0277572	0.830213	1	0
Systolic BP	rs2978398	8	146130326	G	A	0.4244	-0.1967	0.0356671	0.878392	0.996055	2.08877e-14
Systolic BP	rs60191654	9	753648	G	A	0.8143	-0.2311	0.0417684	0.574839	0.995652	-2.57873e-15
Systolic BP	rs28558845	9	4334791	G	C	0.1568	-0.2472	0.038404	0.38499	1	0
Systolic BP	rs1332813	9	9350706	T	C	0.3515	0.1771	0.0233783	0.042208	0.990604	2.8366e-15
Systolic BP	rs7874646	9	13899209	C	T	0.2005	-0.2027	0.0360084	0.000363894	0.992846	-3.61022e-15
Systolic BP	rs10820855	9	94201341	C	T	0.683	-0.252	0.0453037	0.731983	0.986388	3.45549e-14
Systolic BP	rs7045409	9	95201540	T	A	0.3681	-0.1498	0.0209724	0.0363706	0.999584	-1.67617e-15
Systolic BP	rs7023828	9	128498594	C	T	0.423	-0.2466	0.0251841	0.58516	0.997564	-1.28936e-15
Systolic BP	rs1891730	9	130309028	C	T	0.6198	-0.1749	0.025057	0.830921	0.978866	3.06868e-14
Systolic BP	rs184457	9	131940019	G	A	0.2995	-0.1157	0.0189808	0.609828	0.997725	1.03149e-15
Systolic BP	rs11252324	10	4124568	G	T	0.0788	-0.3352	0.0511768	0.0791932	0.99574	1.28936e-15
Systolic BP	rs56352451	10	5804865	T	C	0.1337	0.3049	0.0547347	0.788691	0.996557	4.38384e-15
Systolic BP	rs3858217	10	24690604	C	G	0.2596	0.1804	0.0304862	0.90597	0.99959	-2.96554e-15
Systolic BP	rs3802517	10	28233469	A	T	0.4668	0.188	0.0241335	0.198356	0.999616	-2.57873e-16
Systolic BP	rs34130368	10	48411796	G	T	0.1197	-0.1772	0.0257242	0.0860485	1	0
Systolic BP	rs72799495	10	53654149	G	A	0.1695	-0.1701	0.0306992	0.31043	0.998349	5.41533e-15
Systolic BP	rs12572586	10	74751579	C	T	0.9383	-0.4496	0.0638015	0.169648	0.982566	8.89661e-15
Systolic BP	rs77413490	10	89681688	T	G	0.042	0.3325	0.0439962	0.0359001	0.993238	-7.73618e-16
Systolic BP	rs11187142	10	94468685	T	C	0.1047	0.298	0.0496089	0.648107	0.993767	-8.12299e-15
Systolic BP	rs56085433	10	97326325	G	A	0.1422	-0.3251	0.0559508	0.633356	0.991218	1.59881e-14
Systolic BP	rs11197813	10	118523933	G	A	0.7025	-0.1612	0.0239946	0.0328463	0.994449	-3.61022e-15
Systolic BP	rs11592107	10	122968964	A	G	0.3087	0.2721	0.0312024	0.390511	0.997165	-5.80213e-15
Systolic BP	rs72834453	10	124235226	G	T	0.8742	-0.2378	0.0331827	0.47227	0.978476	1.77932e-14
Systolic BP	rs7912283	10	133773019	A	G	0.3614	0.1919	0.0256125	0.893286	0.998125	4.89958e-15
Systolic BP	rs1133400	10	134459388	G	A	0.7954	-0.307	0.0356386	0.649901	1	0
Systolic BP	rs10743086	11	8774923	G	A	0.2086	-0.2193	0.036326	0.941985	0.996303	1.67617e-15
Systolic BP	rs10766533	11	19224677	A	T	0.7004	0.2572	0.0419616	0.364015	0.994664	-5.02852e-15
Systolic BP	rs871004	11	28512458	A	G	0.3543	0.2447	0.0316532	0.884492	0.994692	8.76767e-15
Systolic BP	rs11031051	11	30355707	C	A	0.683	-0.1902	0.026398	0.963477	0.98501	1.8309e-14
Systolic BP	rs190194639	11	34068037	T	C	0.0823	0.3274	0.0558432	0.176501	0.992543	2.32085e-15
Systolic BP	rs1585453	11	46884713	T	A	0.8866	-0.2449	0.0259271	0.692451	0.991218	3.09447e-15
Systolic BP	rs4385883	11	51539339	G	T	0.2883	-0.1505	0.0181629	8.68108e-05	0.827288	-3.63214e-13
Systolic BP	rs75905900	11	55113534	A	C	0.8623	0.3322	0.0315549	0.00443514	0.996861	-2.44979e-15
Systolic BP	rs4980515	11	63744609	T	C	0.504	0.227	0.0272956	0.0145284	0.997141	1.0057e-14
Systolic BP	rs67976715	11	68023742	C	G	0.2282	0.2708	0.040505	0.110953	0.991158	1.54724e-15
Systolic BP	rs4754196	11	107096777	G	A	0.5275	-0.2371	0.0201155	0.134655	0.997091	3.09447e-15
Systolic BP	rs7128707	11	112855354	T	A	0.2651	-0.1467	0.0247181	0.45843	0.999253	-1.4183e-15
Systolic BP	rs1076485	11	116772441	T	C	0.1377	0.3095	0.036126	0.0739667	0.992864	-7.73618e-15
Systolic BP	rs78998485	12	434755	G	C	0.7473	-0.3269	0.0448635	0.179237	0.996735	-3.50707e-14
Systolic BP	rs11571376	12	1059556	G	C	0.7011	-0.1164	0.0167327	0.255663	0.997419	6.44682e-16
Systolic BP	rs2024385	12	12888438	T	A	0.4186	-0.243	0.0267514	0.929759	0.994006	4.38384e-15
Systolic BP	rs7976167	12	24210599	T	C	0.6893	0.1409	0.0228681	0.36603	0.990504	4.64171e-15
Systolic BP	rs10437954	12	58003922	G	A	0.9064	-0.4326	0.0528287	0.167566	0.976751	-3.01711e-14
Systolic BP	rs4143175	12	67782397	T	C	0.239	0.3055	0.048556	0.82065	0.991486	3.73915e-15
Systolic BP	rs7963801	12	79685226	C	T	0.4129	-0.2145	0.0270678	0.975781	0.987871	2.35953e-14
Systolic BP	rs10858966	12	90567026	C	G	0.3035	0.2024	0.022114	0.00195746	0.979215	1.88247e-14
Systolic BP	rs11112548	12	105871914	A	T	0.9558	0.5768	0.0780241	0.507942	0.943417	1.6117e-14
Systolic BP	rs2480171	13	21559858	T	C	0.1324	0.2057	0.0377242	0.796407	0.998725	-5.15745e-16
Systolic BP	rs606950	13	22298923	A	G	0.6176	0.1755	0.0190877	0.33185	0.990618	-7.60724e-15
Systolic BP	rs1331012	13	27115424	T	G	0.269	0.1514	0.0255243	0.723485	0.996431	-4.12596e-15
Systolic BP	rs9507885	13	27951090	C	T	0.1152	-0.1769	0.0300114	0.806246	0.957949	1.4183e-14
Systolic BP	rs9532243	13	32191408	A	C	0.4797	0.2485	0.0222679	0.120031	0.995118	6.18894e-15
Systolic BP	rs2152258	13	40668694	T	C	0.3385	0.1958	0.0351364	0.593014	0.991811	2.57873e-15
Systolic BP	rs4274337	13	41967193	G	A	0.177	-0.33	0.0491879	0.092088	0.995939	-4.12596e-15
Systolic BP	rs73187288	13	42738672	C	A	0.8935	-0.2492	0.0389472	0.341412	0.996852	0
Systolic BP	rs912434	13	47189928	T	G	0.7628	0.2107	0.0280847	0.00873072	0.997044	1.16043e-15
Systolic BP	rs9526707	13	51489186	G	A	0.3166	-0.2364	0.0321386	0.831134	0.997453	-9.02554e-16
Systolic BP	rs17245822	13	73131694	C	A	0.6259	-0.1128	0.0191591	0.944176	0.980803	2.64319e-14
Systolic BP	rs78474310	13	73826901	G	A	0.9566	-0.4412	0.0548175	0.612241	0.997504	-2.57873e-16
Systolic BP	rs7988232	13	79808655	A	G	0.4146	0.1378	0.0232294	0.32151	0.982613	1.70196e-14
Systolic BP	rs7331680	13	115000650	T	G	0.1494	0.339	0.0300374	0.0468338	0.997886	1.80511e-14
Systolic BP	rs17115145	14	30122409	T	C	0.3909	0.1853	0.0295793	0.450003	0.992768	-6.70469e-15
Systolic BP	rs34983854	14	39858442	G	A	0.6064	-0.2259	0.0346253	0.505689	0.99784	5.6732e-15
Systolic BP	rs72683923	14	50735947	T	C	0.9767	0.7823	0.0748303	0.939145	1	0
Systolic BP	rs11623535	14	72462381	A	G	0.7393	0.1623	0.0222527	0.366478	0.99882	-5.15745e-15
Systolic BP	rs11159091	14	75074316	A	G	0.4654	0.1973	0.0270898	0.24009	0.993535	-2.32085e-15
Systolic BP	rs8014182	14	103859962	C	T	0.1388	-0.3218	0.0341999	0.908934	0.995867	1.54724e-15
Systolic BP	rs11629850	15	40317075	A	G	0.5264	0.1493	0.0182539	0.762834	0.996236	2.32085e-15
Systolic BP	rs4775376	15	61517218	T	C	0.3797	0.1234	0.0224934	0.00335373	0.992048	-2.70766e-15
Systolic BP	rs11634028	15	76276150	A	T	0.205	0.2356	0.0330058	0.276429	0.982306	1.4183e-14
Systolic BP	rs3743157	15	85680532	A	C	0.1651	0.2069	0.0258707	0.215414	0.995018	4.64171e-15
Systolic BP	rs11632436	15	86295286	C	G	0.5045	0.1907	0.0227453	0.914661	0.995644	-2.57873e-16
Systolic BP	rs12595031	15	96024055	T	C	0.5736	0.2234	0.0398734	0.880764	0.997611	5.80213e-15
Systolic BP	rs12901664	15	98338524	T	C	0.3576	0.1525	0.0257354	0.129821	1	0
Systolic BP	rs2379829	16	3538873	G	C	0.728	-0.2143	0.0297912	0.819599	0.999261	-5.15745e-16
Systolic BP	rs35450617	16	6889675	G	T	0.6958	-0.1542	0.0258164	0.417381	0.985481	2.11456e-14
Systolic BP	rs7198817	16	11945778	C	A	0.6284	-0.1074	0.0180702	0.14469	0.998177	1.03149e-15
Systolic BP	rs34941092	16	50550137	G	A	0.1491	-0.302	0.0447674	0.717155	0.998322	1.80511e-15
Systolic BP	rs2060664	16	60652439	T	C	0.7474	0.081	0.0133985	0.0627028	0.99886	1.54724e-15
Systolic BP	rs7187540	16	85318302	C	A	0.3245	-0.193	0.0298979	0.00480605	0.970613	-5.41533e-15
Systolic BP	rs6540125	16	87993889	T	G	0.3501	0.1864	0.0298994	0.378409	0.994122	-1.59881e-14
Systolic BP	rs4480845	17	1958609	T	C	0.3739	0.2023	0.0201143	0.40206	0.986882	9.02554e-15
Systolic BP	rs4925159	17	18185510	A	G	0.4192	0.2134	0.0230732	0.287686	1	0
Systolic BP	rs7218708	17	19926836	G	A	0.4886	-0.0712	0.0123636	0.823025	0.998457	-9.02554e-16
Systolic BP	rs1551355	17	30032420	T	C	0.2369	0.1842	0.0274558	0.184627	0.997018	0
Systolic BP	rs9899540	17	30777924	G	A	0.609	-0.1592	0.027377	0.468107	0.981871	-1.38993e-13
Systolic BP	rs34430710	17	56876627	T	A	0.6753	-0.2151	0.0274116	0.478586	0.995119	-8.38086e-15
Systolic BP	rs1036902	17	58950791	C	T	0.8404	-0.2107	0.0313663	0.391666	0.994725	8.5098e-15
Systolic BP	rs6504213	17	62381714	C	T	0.4322	-0.2348	0.0244205	0.163004	0.996634	-7.47831e-15
Systolic BP	rs112260610	17	64252393	T	C	0.1353	0.3389	0.0541163	0.861037	0.991901	9.79916e-15
Systolic BP	rs9302885	17	76799898	A	G	0.4423	0.1693	0.0213626	0.372946	0.998414	-2.32085e-15
Systolic BP	rs112280096	17	79367409	C	A	0.37	-0.0932	0.0144531	0.109613	0.998429	3.09447e-15
Systolic BP	rs34413141	18	777282	T	A	0.1796	-0.337	0.0354739	0.908976	0.98822	1.54724e-15
Systolic BP	rs62082230	18	22676071	T	A	0.272	-0.1735	0.0296991	0.680187	0.975017	1.93404e-14
Systolic BP	rs1154214	18	24546824	G	T	0.3963	-0.2163	0.0367254	0.285798	1	0
Systolic BP	rs11876341	18	48799991	G	A	0.6949	-0.2167	0.0263422	0.551734	0.98193	8.25193e-15
Systolic BP	rs10048404	18	54578482	C	T	0.3741	-0.2123	0.0251459	0.170232	1	0
Systolic BP	rs12454712	18	60845884	T	C	0.6224	0.1891	0.0241116	0.926755	1	0
Systolic BP	rs10460108	18	73034151	A	G	0.4819	0.2039	0.0282873	0.459602	0.988071	2.8366e-15
Systolic BP	rs2613765	19	5066330	G	A	0.4768	-0.1874	0.0195459	0.79047	0.999455	-2.32085e-15
Systolic BP	rs10409243	19	10332988	C	T	0.5751	-0.2651	0.0280648	0.332662	0.972991	-2.44979e-14
Systolic BP	rs7256564	19	33889593	A	G	0.3133	0.2039	0.0347848	0.851227	0.99819	2.06298e-15
Systolic BP	rs3810299	19	46800228	C	T	0.8708	-0.1298	0.0235384	0.517854	0.991644	9.54129e-15
Systolic BP	rs1236093	19	49104308	T	C	0.3848	0.1329	0.0243454	0.612992	0.984618	-4.08728e-14
Systolic BP	rs73046792	19	49605705	G	A	0.1513	-0.2413	0.0307072	0.317827	1	0
Systolic BP	rs138877676	19	50935809	G	T	0.0211	-0.5482	0.0864414	0.619166	0.923614	1.17332e-14
Systolic BP	rs1764975	20	4101290	C	T	0.1778	-0.2654	0.039364	0.940957	0.996381	1.28936e-15
Systolic BP	rs6021247	20	50108980	A	G	0.5289	0.1623	0.0193107	0.102407	1	0
Systolic BP	rs2801008	20	51788718	G	T	0.6858	-0.1437	0.0233325	0.106412	0.987187	2.35953e-14
Systolic BP	rs1882961	21	16556367	T	C	0.3127	0.2027	0.0230821	0.00148744	0.985171	2.35953e-14
Systolic BP	rs9608690	22	28921347	G	A	0.0678	-0.308	0.0518766	0.657655	0.997604	2.57873e-16
Systolic BP	rs28578714	22	50727921	T	C	0.6045	0.2346	0.0310499	0.96769	0.999177	-5.15745e-16
Urinary sodium	rs3766428	1	54734191	G	C	0.548	0.013	0.002	0.275257	0.997521	-4.64171e-15
Urinary sodium	rs1194277	1	72714331	G	C	0.508	0.015	0.002	0.138206	0.983308	-3.35234e-15
Urinary sodium	rs1260326	2	27730940	T	C	0.393	0.02	0.002	0.485245	1	0
Urinary sodium	rs13383034	2	45155276	T	C	0.308	0.015	0.003	0.341545	0.992909	-3.09447e-15
Urinary sodium	rs1516187	2	51930164	C	T	0.867	0.021	0.004	0.91737	0.991127	2.28217e-14
Urinary sodium	rs1437971	2	100986964	A	C	0.35	0.017	0.003	0.163176	0.972634	1.40927e-13
Urinary sodium	rs11706708	3	35699022	T	C	0.213	0.019	0.003	1	0.995167	-2.57873e-16
Urinary sodium	rs1229984	4	100239319	T	C	0.022	0.044	0.008	0.00445697	1	0
Urinary sodium	rs7442885	5	87682877	C	G	0.79	0.019	0.003	0.434579	0.994825	-2.57873e-15
Urinary sodium	rs13188076	5	148099993	G	T	0.768	0.016	0.003	0.290047	0.997644	-1.54724e-15
Urinary sodium	rs6900444	6	31241182	T	C	0.469	0.013	0.002	0.584581	0.993382	-8.79346e-14
Urinary sodium	rs204886	6	32029415	C	T	0.504	0.013	0.002	0.0368914	0.999466	6.44682e-16
Urinary sodium	rs2504706	6	51258579	T	C	0.765	0.022	0.003	0.469918	1	0
Urinary sodium	rs2754809	6	54070858	G	C	0.297	0.015	0.003	0.509055	0.988596	2.37243e-14
Urinary sodium	rs12189679	6	98333409	G	A	0.535	0.016	0.002	0.520127	0.999295	-8.25193e-15
Urinary sodium	rs4410790	7	17284577	T	C	0.366	0.017	0.002	0.0989617	1	0
Urinary sodium	rs7800944	7	73035857	T	C	0.713	0.017	0.003	0.677534	0.997093	7.73618e-16
Urinary sodium	rs62466423	7	132064270	C	T	0.915	0.023	0.004	0.976921	0.996558	3.09447e-15
Urinary sodium	rs55861011	7	132727695	C	T	0.686	0.014	0.003	0.471813	0.996384	-3.48128e-15
Urinary sodium	rs140154612	8	143495760	T	C	0.982	0.056	0.01	0.253766	0.86043	5.15745e-16
Urinary sodium	rs11103388	9	139107925	A	G	0.33	0.015	0.003	0.285147	0.998047	-1.4183e-15
Urinary sodium	rs2807978	10	22208630	T	C	0.288	0.017	0.003	0.794176	0.995366	-3.86809e-15
Urinary sodium	rs2393831	10	63466754	A	G	0.777	0.016	0.003	0.244523	0.998046	-1.28936e-15
Urinary sodium	rs7924036	10	65191645	G	T	0.497	0.013	0.002	0.510626	0.99972	1.16043e-15
Urinary sodium	rs2945091	11	28845569	G	A	0.442	0.015	0.002	0.0677998	0.996689	-4.89958e-15
Urinary sodium	rs2210143	11	31300793	T	G	0.678	0.017	0.003	0.403193	0.991061	-9.02554e-15
Urinary sodium	rs569770	11	118584498	C	T	0.641	0.014	0.002	0.582665	0.994484	-1.28936e-16
Urinary sodium	rs12581220	12	78773251	C	T	0.684	0.018	0.003	0.0788473	0.990675	-7.22043e-15
Urinary sodium	rs1957111	14	29781178	T	C	0.052	0.034	0.005	0.125121	0.990347	7.22043e-15
Urinary sodium	rs2472297	15	75027880	C	T	0.733	0.02	0.003	0.0225066	1	0
Urinary sodium	rs11642015	16	53802494	T	C	0.402	0.018	0.002	0.750086	0.999759	0
Urinary sodium	rs12936340	17	3492998	A	G	0.643	0.014	0.002	0.994825	1	0
Urinary sodium	rs8097672	18	1839601	T	A	0.145	0.019	0.003	0.018386	0.986302	2.08877e-14
Urinary sodium	rs784257	18	53397199	C	T	0.813	0.017	0.003	0.887143	0.989567	-1.18621e-14
Urinary sodium	rs28399462	19	41350615	A	G	0.023	0.052	0.008	0.190961	0.988525	6.44682e-15
Urinary sodium	rs34783010	19	46180414	G	T	0.807	0.022	0.003	0.0838304	1	0
Urinary sodium	rs838133	19	49259529	G	A	0.55	0.021	0.002	0.056347	0.94181	5.00273e-14
Waist:hip ratio (BMI-adjusted)	rs717795	1	2970464	C	T	0.8014	0.0196	0.0023	0.0467423	0.99222	1.95983e-14
Waist:hip ratio (BMI-adjusted)	rs9435732	1	17308158	C	T	0.2396	0.0128	0.0019	0.132079	1	0
Waist:hip ratio (BMI-adjusted)	rs7521902	1	22490724	C	A	0.2276	0.0129	0.002	0.183631	1	0
Waist:hip ratio (BMI-adjusted)	rs3218121	1	23858317	A	G	0.0844	0.0217	0.0032	0.370269	0.997385	6.44682e-16
Waist:hip ratio (BMI-adjusted)	rs2997447	1	26387423	G	A	0.2139	0.0137	0.0021	0.241404	0.979144	-2.19192e-15
Waist:hip ratio (BMI-adjusted)	rs11205773	1	51284905	T	C	0.9074	0.0187	0.0031	0.652516	0.99952	0
Waist:hip ratio (BMI-adjusted)	rs598104	1	86266109	T	A	0.5944	0.0137	0.0018	0.230958	0.999089	1.03149e-15
Waist:hip ratio (BMI-adjusted)	rs2061708	1	103417203	C	G	0.5883	0.0162	0.002	0.257761	0.99491	-4.00992e-14
Waist:hip ratio (BMI-adjusted)	rs10923724	1	119546842	T	C	0.5569	0.0347	0.0017	0.50796	0.993709	-4.12596e-15
Waist:hip ratio (BMI-adjusted)	rs11204762	1	150999737	A	G	0.7695	0.014	0.0021	0.0642459	1	0
Waist:hip ratio (BMI-adjusted)	rs905938	1	154991389	T	C	0.7233	0.0243	0.002	0.388689	1	0
Waist:hip ratio (BMI-adjusted)	rs7530102	1	163760257	A	T	0.3978	0.0117	0.0018	0.262035	0.995076	1.80511e-15
Waist:hip ratio (BMI-adjusted)	rs2279469	1	164740405	C	G	0.4996	0.013	0.0018	0.573677	0.987033	2.24349e-14
Waist:hip ratio (BMI-adjusted)	rs6426912	1	165321568	T	C	0.1087	0.0191	0.0029	0.859682	0.989128	-5.6732e-15
Waist:hip ratio (BMI-adjusted)	rs10919388	1	170372503	C	A	0.2729	0.0333	0.0019	0.608238	0.993729	-5.15745e-15
Waist:hip ratio (BMI-adjusted)	rs12138803	1	172348823	T	C	0.2018	0.0254	0.0019	0.800065	0.999176	6.44682e-16
Waist:hip ratio (BMI-adjusted)	rs352300	1	176250052	C	G	0.5453	0.0106	0.0018	0.292443	0.999644	1.80511e-15
Waist:hip ratio (BMI-adjusted)	rs10913257	1	176778610	G	T	0.4507	0.0107	0.0018	0.420375	0.993484	2.57873e-15
Waist:hip ratio (BMI-adjusted)	rs6658424	1	200049302	T	A	0.2845	0.0143	0.002	0.942792	0.995517	-1.03149e-15
Waist:hip ratio (BMI-adjusted)	rs3851294	1	205130413	G	A	0.0965	0.0257	0.0031	0.135227	1	0
Waist:hip ratio (BMI-adjusted)	rs4951588	1	212500433	C	T	0.4039	0.0118	0.0018	0.487008	0.998535	-3.61022e-15
Waist:hip ratio (BMI-adjusted)	rs2791550	1	219655369	G	T	0.2478	0.037	0.0018	0.847442	0.999972	0
Waist:hip ratio (BMI-adjusted)	rs715300	1	221290755	T	C	0.3095	0.0144	0.0019	0.695735	0.998016	1.28936e-16
Waist:hip ratio (BMI-adjusted)	rs10799424	1	227755475	T	A	0.2013	0.0134	0.0023	0.793301	0.997622	2.96554e-15
Waist:hip ratio (BMI-adjusted)	rs6432188	2	11499032	T	C	0.2016	0.0143	0.0023	0.18921	0.986946	-1.50856e-14
Waist:hip ratio (BMI-adjusted)	rs711869	2	13073967	G	A	0.5566	0.0186	0.0018	0.297394	0.983272	-1.80511e-15
Waist:hip ratio (BMI-adjusted)	rs71439172	2	25584162	G	A	0.1437	0.0233	0.0029	0.0936178	0.966357	-1.95983e-14
Waist:hip ratio (BMI-adjusted)	rs6752964	2	43754655	C	T	0.8967	0.0189	0.0028	0.717198	0.995557	1.67617e-15
Waist:hip ratio (BMI-adjusted)	rs17326656	2	48962291	T	G	0.2346	0.0153	0.0021	0.990184	0.991648	-2.12745e-14
Waist:hip ratio (BMI-adjusted)	rs1385167	2	66200648	G	A	0.8621	0.0265	0.0025	0.135079	0.999377	2.57873e-16
Waist:hip ratio (BMI-adjusted)	rs11897119	2	66772000	C	T	0.5952	0.0142	0.0017	0.755705	1	0
Waist:hip ratio (BMI-adjusted)	rs6721459	2	67852836	G	A	0.527	0.0178	0.0018	0.795086	0.997516	-3.35234e-15
Waist:hip ratio (BMI-adjusted)	rs9678859	2	100288478	A	G	0.1816	0.0188	0.0023	0.757295	0.997149	9.02554e-16
Waist:hip ratio (BMI-adjusted)	rs3761706	2	111899881	A	G	0.0734	0.0321	0.0037	0.265545	0.998568	-3.86809e-16
Waist:hip ratio (BMI-adjusted)	rs1345203	2	112253851	T	C	0.7829	0.0264	0.0024	0.715845	0.994657	1.17332e-14
Waist:hip ratio (BMI-adjusted)	rs4372913	2	114517748	G	A	0.7875	0.0159	0.0022	0.113825	0.99765	1.93404e-15
Waist:hip ratio (BMI-adjusted)	rs55920843	2	158412701	T	G	0.9886	0.0859	0.0093	0.449843	1	0
Waist:hip ratio (BMI-adjusted)	rs270960	2	161714729	A	C	0.663	0.0111	0.0018	0.446321	0.999072	-9.02554e-16
Waist:hip ratio (BMI-adjusted)	rs6705646	2	165567695	A	G	0.4182	0.0254	0.0017	0.790197	0.987245	7.22043e-15
Waist:hip ratio (BMI-adjusted)	rs13010546	2	171370986	T	C	0.283	0.0136	0.002	0.461451	0.997686	2.57873e-15
Waist:hip ratio (BMI-adjusted)	rs7585974	2	172377212	C	G	0.1826	0.0187	0.0026	0.774404	0.996592	1.67617e-15
Waist:hip ratio (BMI-adjusted)	rs1569135	2	188115398	A	G	0.5373	0.0205	0.0017	0.650488	0.997716	1.28936e-15
Waist:hip ratio (BMI-adjusted)	rs12694042	2	207029825	T	C	0.5019	0.0122	0.002	0.142243	0.988043	2.50136e-14
Waist:hip ratio (BMI-adjusted)	rs1250259	2	216300482	T	A	0.7409	0.0164	0.002	0.668227	0.994767	3.22341e-15
Waist:hip ratio (BMI-adjusted)	rs2373078	2	218392555	T	C	0.0999	0.0215	0.0029	0.55076	0.987093	-7.73618e-16
Waist:hip ratio (BMI-adjusted)	rs2602680	2	225066513	T	G	0.5455	0.0116	0.0018	0.333312	0.997772	5.02852e-15
Waist:hip ratio (BMI-adjusted)	rs1522811	2	226992454	C	A	0.226	0.0129	0.0021	0.0840578	0.992606	4.12596e-15
Waist:hip ratio (BMI-adjusted)	rs35419826	2	239719323	G	A	0.175	0.0157	0.0026	0.468934	0.987407	-9.28342e-15
Waist:hip ratio (BMI-adjusted)	rs2595004	3	11406721	C	T	0.8252	0.0156	0.0024	0.849484	0.991458	1.18621e-14
Waist:hip ratio (BMI-adjusted)	rs740838	3	43764315	C	A	0.0248	0.0431	0.0058	0.226357	0.998817	-2.57873e-16
Waist:hip ratio (BMI-adjusted)	rs11235	3	52745087	C	T	0.5396	0.0222	0.0018	0.46025	0.999209	2.57873e-16
Waist:hip ratio (BMI-adjusted)	rs17289035	3	57125424	A	G	0.2029	0.0137	0.0022	0.394951	0.996938	1.54724e-15
Waist:hip ratio (BMI-adjusted)	rs73094710	3	61557775	T	G	0.896	0.0197	0.0032	0.98748	0.993159	7.47831e-15
Waist:hip ratio (BMI-adjusted)	rs72877579	3	64697471	C	T	0.0833	0.0347	0.0033	0.131671	0.953728	1.56013e-14
Waist:hip ratio (BMI-adjusted)	rs73858966	3	99654183	A	T	0.0788	0.0244	0.0037	0.857758	0.999157	7.73618e-16
Waist:hip ratio (BMI-adjusted)	rs6795831	3	129341403	A	C	0.8144	0.0348	0.0023	0.629605	0.986982	5.80213e-15
Waist:hip ratio (BMI-adjusted)	rs34905952	3	138104635	A	G	0.1433	0.0209	0.0026	0.36436	0.996249	2.06298e-15
Waist:hip ratio (BMI-adjusted)	rs62271373	3	150066540	A	T	0.0578	0.0408	0.0043	0.079613	0.960278	4.64171e-15
Waist:hip ratio (BMI-adjusted)	rs10049088	3	156797648	C	T	0.3815	0.029	0.0018	0.151593	0.996186	-1.26358e-14
Waist:hip ratio (BMI-adjusted)	rs12494105	3	168949093	G	C	0.4039	0.0123	0.0018	0.693629	0.995153	-9.28342e-15
Waist:hip ratio (BMI-adjusted)	rs9647379	3	171785168	G	C	0.3988	0.015	0.0019	0.0165159	0.993876	5.54426e-15
Waist:hip ratio (BMI-adjusted)	rs4686696	3	185516520	A	G	0.3139	0.0152	0.0018	0.467808	0.999948	-3.86809e-16
Waist:hip ratio (BMI-adjusted)	rs11724804	4	965779	G	A	0.4436	0.017	0.0018	0.357564	0.996693	1.03149e-14
Waist:hip ratio (BMI-adjusted)	rs917681	4	13247539	T	C	0.2945	0.0115	0.0019	0.140977	0.994099	1.0057e-14
Waist:hip ratio (BMI-adjusted)	rs13137905	4	15375668	T	G	0.7324	0.0128	0.002	0.659056	0.998649	2.70766e-15
Waist:hip ratio (BMI-adjusted)	rs4558863	4	26079129	C	T	0.8104	0.021	0.0024	0.599183	0.9993	9.02554e-16
Waist:hip ratio (BMI-adjusted)	rs6853254	4	26352363	T	G	0.349	0.0174	0.0019	0.479692	0.997197	2.32085e-15
Waist:hip ratio (BMI-adjusted)	rs2167750	4	89730074	T	C	0.4729	0.0274	0.0018	0.855125	0.998423	-1.80511e-15
Waist:hip ratio (BMI-adjusted)	rs56185013	4	106160133	G	A	0.2179	0.0168	0.0024	0.0758853	0.999355	-1.03149e-15
Waist:hip ratio (BMI-adjusted)	rs1511022	4	120126233	T	C	0.1232	0.0169	0.0027	0.149711	0.996694	-2.6303e-14
Waist:hip ratio (BMI-adjusted)	rs149921263	4	123923955	A	G	0.0367	0.0401	0.0053	0.629163	0.977831	2.44979e-15
Waist:hip ratio (BMI-adjusted)	rs951252	4	145825151	G	A	0.4514	0.0185	0.0017	0.973621	1	0
Waist:hip ratio (BMI-adjusted)	rs11134029	5	4025324	T	C	0.5456	0.0143	0.002	0.361323	0.996885	-5.41533e-15
Waist:hip ratio (BMI-adjusted)	rs299615	5	34042097	G	A	0.1518	0.0148	0.0025	0.149531	1	0
Waist:hip ratio (BMI-adjusted)	rs1541681	5	53304620	G	T	0.2621	0.0123	0.002	0.463918	0.996459	4.38384e-15
Waist:hip ratio (BMI-adjusted)	rs7721054	5	54890802	T	C	0.2948	0.0169	0.0019	0.446447	0.992519	4.64171e-15
Waist:hip ratio (BMI-adjusted)	rs3936510	5	55860866	T	G	0.1969	0.0299	0.0022	0.216109	1	0
Waist:hip ratio (BMI-adjusted)	rs6872807	5	55966023	T	G	0.3405	0.0108	0.0018	0.0303835	0.989361	-4.12596e-15
Waist:hip ratio (BMI-adjusted)	rs7708285	5	76425867	G	A	0.7065	0.0132	0.0019	0.922179	1	0
Waist:hip ratio (BMI-adjusted)	rs17154889	5	102305065	C	A	0.3108	0.0158	0.0019	0.876311	0.995155	-9.79916e-15
Waist:hip ratio (BMI-adjusted)	rs1045241	5	118729286	C	T	0.2817	0.0185	0.0019	0.225442	0.99084	-3.86809e-16
Waist:hip ratio (BMI-adjusted)	rs1029472	5	130867733	G	A	0.9407	0.0251	0.0042	0.923674	0.998524	-1.28936e-16
Waist:hip ratio (BMI-adjusted)	rs11747001	5	132412299	A	G	0.7639	0.0172	0.002	0.236516	0.999326	-2.06298e-15
Waist:hip ratio (BMI-adjusted)	rs34000	5	141973501	T	C	0.6	0.014	0.0019	0.0590074	0.987613	1.28936e-16
Waist:hip ratio (BMI-adjusted)	rs112907088	5	142083969	G	A	0.9755	0.0409	0.0065	0.447088	0.982282	-7.73618e-16
Waist:hip ratio (BMI-adjusted)	rs10463416	5	148572915	A	G	0.3589	0.0137	0.0018	0.510411	0.998935	5.41533e-15
Waist:hip ratio (BMI-adjusted)	rs17703354	5	157986357	C	T	0.9152	0.0202	0.0033	0.32347	0.989785	-8.89661e-15
Waist:hip ratio (BMI-adjusted)	rs6859752	5	171851934	T	C	0.3289	0.012	0.0019	0.211779	0.999057	2.57873e-15
Waist:hip ratio (BMI-adjusted)	rs322396	5	172160736	A	G	0.5888	0.0119	0.002	0.355354	1	0
Waist:hip ratio (BMI-adjusted)	rs755643	5	173136667	G	A	0.2882	0.0119	0.002	0.643946	0.988271	-7.73618e-15
Waist:hip ratio (BMI-adjusted)	rs6556301	5	176527577	T	G	0.3706	0.0206	0.0018	0.619091	0.985001	-8.76767e-15
Waist:hip ratio (BMI-adjusted)	rs11746028	5	180645425	C	T	0.1813	0.0141	0.0024	0.394232	1	0
Waist:hip ratio (BMI-adjusted)	rs1294432	6	6745027	T	C	0.5377	0.0251	0.0017	0.401684	0.99477	-1.86958e-14
Waist:hip ratio (BMI-adjusted)	rs1334576	6	7211818	G	A	0.4254	0.0171	0.0018	0.903042	1	0
Waist:hip ratio (BMI-adjusted)	rs6932767	6	14595873	T	G	0.7926	0.0154	0.0022	0.504741	0.998835	7.73618e-16
Waist:hip ratio (BMI-adjusted)	rs2294823	6	22596987	T	C	0.3092	0.0116	0.0019	0.927718	0.989071	-1.36673e-14
Waist:hip ratio (BMI-adjusted)	rs2524163	6	31259579	T	C	0.5544	0.024	0.0017	0.0744095	1	0
Waist:hip ratio (BMI-adjusted)	rs114760566	6	34192036	A	C	0.0432	0.0932	0.0049	0.100643	0.99388	5.15745e-16
Waist:hip ratio (BMI-adjusted)	rs6905288	6	43758873	A	G	0.5735	0.0444	0.0018	0.664524	1	0
Waist:hip ratio (BMI-adjusted)	rs12527712	6	80916967	T	C	0.0881	0.0339	0.0033	0.975648	0.999849	5.15745e-16
Waist:hip ratio (BMI-adjusted)	rs2503100	6	100613915	G	A	0.8345	0.0245	0.0024	0.370075	0.999252	-1.03149e-15
Waist:hip ratio (BMI-adjusted)	rs72959041	6	127454893	A	G	0.0417	0.1624	0.0044	0.206905	0.970296	-1.98562e-14
Waist:hip ratio (BMI-adjusted)	rs9388766	6	130354855	C	T	0.3132	0.017	0.0019	0.346239	0.997492	-4.89958e-15
Waist:hip ratio (BMI-adjusted)	rs6940715	6	133601845	A	C	0.8944	0.0222	0.003	0.699658	0.99671	4.12596e-15
Waist:hip ratio (BMI-adjusted)	rs634869	6	139831757	T	C	0.4193	0.0229	0.0017	0.281413	0.999697	-3.86809e-16
Waist:hip ratio (BMI-adjusted)	rs541091	6	160770552	G	A	0.4288	0.0199	0.0019	0.804405	0.997512	4.89958e-15
Waist:hip ratio (BMI-adjusted)	rs3807947	7	20424889	T	G	0.6058	0.0137	0.0018	0.579489	1	0
Waist:hip ratio (BMI-adjusted)	rs7798002	7	25860580	T	G	0.1969	0.0319	0.0021	0.988595	0.997545	-1.16043e-15
Waist:hip ratio (BMI-adjusted)	rs1635853	7	28189549	T	G	0.4142	0.0159	0.0017	0.296959	0.999899	-6.44682e-16
Waist:hip ratio (BMI-adjusted)	rs13223034	7	42701627	C	T	0.3174	0.0133	0.0019	0.0520366	0.999154	-5.15745e-16
Waist:hip ratio (BMI-adjusted)	rs3110697	7	45955029	A	G	0.4348	0.0123	0.0018	0.0242101	1	0
Waist:hip ratio (BMI-adjusted)	rs2529411	7	50738482	G	C	0.6354	0.0114	0.0019	0.830152	0.996074	-1.05728e-14
Waist:hip ratio (BMI-adjusted)	rs55747707	7	73037366	G	A	0.1783	0.0244	0.0024	0.904778	0.996439	1.16043e-15
Waist:hip ratio (BMI-adjusted)	rs917191	7	80570871	C	G	0.5706	0.0138	0.0018	0.990238	0.983796	-4.80933e-14
Waist:hip ratio (BMI-adjusted)	rs2299253	7	93110055	T	C	0.5162	0.0115	0.0017	0.339279	0.999645	7.73618e-16
Waist:hip ratio (BMI-adjusted)	rs1144	7	104756355	C	T	0.6642	0.015	0.0018	0.933236	0.996801	1.57302e-14
Waist:hip ratio (BMI-adjusted)	rs11770285	7	107616011	C	G	0.9006	0.0309	0.0031	0.536229	0.998808	5.41533e-15
Waist:hip ratio (BMI-adjusted)	rs10249651	7	117064625	C	T	0.6269	0.0147	0.0018	0.825913	0.997435	3.86809e-16
Waist:hip ratio (BMI-adjusted)	rs2222543	7	120902185	G	C	0.3761	0.0147	0.0018	0.0480252	0.999748	2.57873e-16
Waist:hip ratio (BMI-adjusted)	rs1364422	7	130445981	T	C	0.2684	0.0157	0.0019	0.597828	0.994611	7.86512e-15
Waist:hip ratio (BMI-adjusted)	rs357438	7	138023288	G	C	0.3522	0.0114	0.0019	0.787826	0.995751	1.13464e-14
Waist:hip ratio (BMI-adjusted)	rs7827182	8	8380471	G	C	0.4407	0.0166	0.0019	0.237113	0.99936	2.32085e-15
Waist:hip ratio (BMI-adjusted)	rs4474021	8	12632903	T	G	0.3076	0.0118	0.0019	0.244938	1	0
Waist:hip ratio (BMI-adjusted)	rs9644033	8	23610639	A	T	0.7545	0.0222	0.0021	0.88616	0.997529	-6.18894e-15
Waist:hip ratio (BMI-adjusted)	rs11786566	8	23884506	G	T	0.546	0.0109	0.0018	0.821696	0.986545	1.36673e-14
Waist:hip ratio (BMI-adjusted)	rs2012485	8	25374910	C	T	0.0454	0.0293	0.0044	0.00950244	0.999033	6.44682e-16
Waist:hip ratio (BMI-adjusted)	rs6985478	8	25780152	A	G	0.7102	0.0148	0.002	0.0495299	0.997547	4.38384e-15
Waist:hip ratio (BMI-adjusted)	rs1485745	8	25891545	T	G	0.5131	0.0118	0.0018	0.140395	0.992222	3.09447e-15
Waist:hip ratio (BMI-adjusted)	rs17369710	8	75995382	C	T	0.7207	0.0116	0.002	0.912153	0.998568	-2.19192e-15
Waist:hip ratio (BMI-adjusted)	rs821100	8	89448877	G	A	0.7283	0.0161	0.0022	0.674159	0.993643	-1.18621e-14
Waist:hip ratio (BMI-adjusted)	rs7003062	8	121358527	C	T	0.6051	0.0124	0.0018	0.45712	0.995925	-2.57873e-15
Waist:hip ratio (BMI-adjusted)	rs10808546	8	126495818	C	T	0.422	0.0159	0.0017	0.756663	0.993165	-9.15448e-15
Waist:hip ratio (BMI-adjusted)	rs13256367	8	128334900	A	C	0.6535	0.0182	0.0019	0.706239	0.998517	-6.44682e-16
Waist:hip ratio (BMI-adjusted)	rs10963067	9	17367946	C	A	0.0941	0.0209	0.0032	0.326948	0.997916	2.32085e-15
Waist:hip ratio (BMI-adjusted)	rs16907277	9	93972658	G	A	0.8906	0.0228	0.0029	0.981161	0.997113	-2.57873e-16
Waist:hip ratio (BMI-adjusted)	rs12686771	9	95472584	T	C	0.1623	0.0219	0.0024	0.659394	0.99888	1.03149e-15
Waist:hip ratio (BMI-adjusted)	rs2398893	9	96758342	A	G	0.7142	0.0153	0.0019	0.706196	0.999807	-2.57873e-15
Waist:hip ratio (BMI-adjusted)	rs71511786	9	107578059	A	T	0.9207	0.0228	0.0037	0.134668	0.990581	1.03149e-15
Waist:hip ratio (BMI-adjusted)	rs1800978	9	107665978	C	G	0.8788	0.0262	0.0026	0.848108	0.990622	6.57575e-15
Waist:hip ratio (BMI-adjusted)	rs10820747	9	107686823	A	G	0.2404	0.0271	0.0023	0.262024	0.996011	-4.2549e-15
Waist:hip ratio (BMI-adjusted)	rs7020604	9	112583554	A	G	0.6653	0.0129	0.0021	0.968125	0.995968	4.12596e-15
Waist:hip ratio (BMI-adjusted)	rs10980797	9	113912553	G	A	0.5194	0.0182	0.002	0.809391	0.995691	-1.03149e-15
Waist:hip ratio (BMI-adjusted)	rs10817896	9	119232655	T	C	0.2768	0.0126	0.002	0.847899	0.992993	4.12596e-15
Waist:hip ratio (BMI-adjusted)	rs4489410	9	131591649	C	A	0.7463	0.012	0.002	0.0501905	0.999759	-2.57873e-16
Waist:hip ratio (BMI-adjusted)	rs1494204	10	27904321	C	T	0.419	0.0147	0.0018	0.00463936	0.99263	-3.73915e-15
Waist:hip ratio (BMI-adjusted)	rs11592754	10	32619572	C	A	0.8592	0.0215	0.0025	0.307253	0.998465	-2.57873e-15
Waist:hip ratio (BMI-adjusted)	rs1757471	10	34168090	T	C	0.508	0.0146	0.0018	0.784194	1	0
Waist:hip ratio (BMI-adjusted)	rs7070749	10	63882682	A	G	0.5531	0.0136	0.002	0.854051	0.997123	-2.57873e-16
Waist:hip ratio (BMI-adjusted)	rs9415106	10	77295957	A	G	0.7138	0.0142	0.002	0.403391	1	0
Waist:hip ratio (BMI-adjusted)	rs780159	10	80907147	G	A	0.4287	0.0163	0.0018	0.845372	0.971949	-1.14753e-14
Waist:hip ratio (BMI-adjusted)	rs10887759	10	89603424	A	G	0.1595	0.0173	0.0024	0.928368	0.989335	1.68907e-14
Waist:hip ratio (BMI-adjusted)	rs1111875	10	94462882	C	T	0.4179	0.0112	0.0017	0.846168	1	0
Waist:hip ratio (BMI-adjusted)	rs17417407	10	95931087	T	G	0.1705	0.0138	0.0023	0.332804	1	0
Waist:hip ratio (BMI-adjusted)	rs7903146	10	114758349	T	C	0.2798	0.0181	0.0019	0.649031	1	0
Waist:hip ratio (BMI-adjusted)	rs2786198	10	119313196	A	G	0.3329	0.0134	0.0021	0.461766	0.991318	2.96554e-15
Waist:hip ratio (BMI-adjusted)	rs17101456	10	122875040	G	A	0.8791	0.0251	0.0028	0.276807	0.999053	1.28936e-16
Waist:hip ratio (BMI-adjusted)	rs140201358	11	823586	G	C	0.9868	0.0848	0.0086	0.414093	1	0
Waist:hip ratio (BMI-adjusted)	rs12419064	11	10320608	G	A	0.461	0.0141	0.0019	0.222164	0.998114	5.41533e-15
Waist:hip ratio (BMI-adjusted)	rs2970332	11	14360435	A	G	0.7608	0.0156	0.0021	0.693716	0.996877	-4.89958e-15
Waist:hip ratio (BMI-adjusted)	rs757081	11	17351683	G	C	0.6627	0.0113	0.0018	0.184197	1	0
Waist:hip ratio (BMI-adjusted)	rs7945962	11	36360598	A	G	0.4887	0.0114	0.0018	0.862673	0.996697	2.32085e-15
Waist:hip ratio (BMI-adjusted)	rs7119797	11	62166235	C	T	0.4891	0.013	0.0018	0.379777	0.992267	-2.19192e-15
Waist:hip ratio (BMI-adjusted)	rs56271783	11	64004723	C	G	0.0439	0.059	0.0049	0.410376	0.977183	-1.58592e-14
Waist:hip ratio (BMI-adjusted)	rs3741378	11	65408937	C	T	0.144	0.0224	0.0025	0.449864	1	0
Waist:hip ratio (BMI-adjusted)	rs7395513	11	69262756	G	A	0.4389	0.0214	0.002	0.587053	0.996293	-3.61022e-15
Waist:hip ratio (BMI-adjusted)	rs56196860	12	2908330	C	A	0.03	0.0357	0.0058	0.304734	1	0
Waist:hip ratio (BMI-adjusted)	rs1805740	12	9075014	G	T	0.7185	0.0179	0.002	0.43753	0.998336	-1.23779e-14
Waist:hip ratio (BMI-adjusted)	rs10842707	12	26471364	T	C	0.204	0.0343	0.0021	0.937838	0.99528	-3.73915e-15
Waist:hip ratio (BMI-adjusted)	rs180958337	12	28168810	T	C	0.006	0.0878	0.0132	0.091997	0.9337	3.73915e-15
Waist:hip ratio (BMI-adjusted)	rs10843804	12	30814864	T	C	0.7624	0.0153	0.0021	0.123885	0.998798	-1.80511e-15
Waist:hip ratio (BMI-adjusted)	rs2200155	12	33734935	G	A	0.3718	0.0138	0.0019	0.981982	0.997623	1.26358e-14
Waist:hip ratio (BMI-adjusted)	rs10880823	12	45986738	C	T	0.7662	0.0132	0.0021	0.00142286	0.995809	6.96256e-15
Waist:hip ratio (BMI-adjusted)	rs145878042	12	48143315	A	G	0.9896	0.0812	0.0097	0.0728368	1	0
Waist:hip ratio (BMI-adjusted)	rs3803042	12	54387947	A	G	0.4295	0.0268	0.0018	0.454669	0.997052	7.73618e-16
Waist:hip ratio (BMI-adjusted)	rs10878367	12	66436097	A	T	0.295	0.019	0.002	0.892012	0.986792	7.42673e-14
Waist:hip ratio (BMI-adjusted)	rs10745659	12	94092690	G	C	0.5607	0.0127	0.0018	0.000725627	0.994716	-1.93404e-15
Waist:hip ratio (BMI-adjusted)	rs10778504	12	107120424	T	C	0.3497	0.0158	0.0021	0.148382	0.99959	1.03149e-15
Waist:hip ratio (BMI-adjusted)	rs4964656	12	108594069	G	C	0.3025	0.0159	0.002	0.184284	0.999658	-1.03149e-15
Waist:hip ratio (BMI-adjusted)	rs863750	12	124505444	T	C	0.5842	0.0373	0.0017	0.810567	0.995039	-6.70469e-15
Waist:hip ratio (BMI-adjusted)	rs12828318	12	133766122	A	G	0.8262	0.0173	0.0023	0.923904	0.994912	4.4612e-14
Waist:hip ratio (BMI-adjusted)	rs7993238	13	22473593	C	A	0.6498	0.012	0.0019	0.369918	0.977206	3.30077e-14
Waist:hip ratio (BMI-adjusted)	rs17067999	13	78163787	C	T	0.1356	0.0164	0.0026	0.781186	0.998851	8.38086e-15
Waist:hip ratio (BMI-adjusted)	rs664532	13	110932363	T	C	0.3811	0.0134	0.0019	0.845749	0.990189	-1.13464e-14
Waist:hip ratio (BMI-adjusted)	rs4773173	13	111025118	A	G	0.6743	0.0153	0.0018	0.739424	0.995844	-7.73618e-16
Waist:hip ratio (BMI-adjusted)	rs1057119	14	23746269	C	G	0.7725	0.0134	0.0022	0.00103047	1	0
Waist:hip ratio (BMI-adjusted)	rs12435790	14	35154381	A	G	0.9209	0.0214	0.0035	1	0.965241	1.13464e-14
Waist:hip ratio (BMI-adjusted)	rs146182298	14	52531408	T	C	0.0381	0.0314	0.0052	0.652488	0.990605	9.02554e-16
Waist:hip ratio (BMI-adjusted)	rs1190982	14	58815839	T	C	0.3027	0.0159	0.0019	0.0159306	0.997921	2.57873e-16
Waist:hip ratio (BMI-adjusted)	rs4902630	14	69142390	A	G	0.6285	0.0124	0.0018	0.022377	1	0
Waist:hip ratio (BMI-adjusted)	rs2526886	14	71359064	T	G	0.69	0.0138	0.0021	0.542522	0.99553	-3.4426e-14
Waist:hip ratio (BMI-adjusted)	rs699370	14	74989119	C	T	0.3802	0.0127	0.0018	0.383132	0.978457	5.41533e-15
Waist:hip ratio (BMI-adjusted)	rs7492628	14	91547136	G	C	0.6801	0.0229	0.0019	0.72498	0.983497	1.98562e-14
Waist:hip ratio (BMI-adjusted)	rs2124307	14	98344662	C	T	0.3721	0.0127	0.0018	0.422333	0.998424	5.93107e-15
Waist:hip ratio (BMI-adjusted)	rs12441543	15	31689543	G	A	0.2896	0.0189	0.002	0.691799	0.996377	1.67617e-15
Waist:hip ratio (BMI-adjusted)	rs2701523	15	37384284	A	G	0.741	0.0129	0.002	0.873456	0.986895	-4.64171e-15
Waist:hip ratio (BMI-adjusted)	rs1105881	15	42072530	G	C	0.6349	0.0156	0.0019	0.469619	0.99487	-7.86512e-15
Waist:hip ratio (BMI-adjusted)	rs17703883	15	51530097	C	T	0.7627	0.0149	0.0021	0.412917	0.995897	4.2549e-15
Waist:hip ratio (BMI-adjusted)	rs16976826	15	56517524	T	C	0.2107	0.0199	0.0021	0.579142	0.999676	1.03149e-15
Waist:hip ratio (BMI-adjusted)	rs62012773	15	63868761	G	A	0.8447	0.0174	0.0027	0.879904	0.999328	5.15745e-16
Waist:hip ratio (BMI-adjusted)	rs12442323	15	67654919	C	T	0.2084	0.0149	0.0022	0.580018	0.99804	-7.73618e-16
Waist:hip ratio (BMI-adjusted)	rs2028386	15	74226708	G	C	0.4838	0.0126	0.0018	0.0847702	0.996705	1.54724e-15
Waist:hip ratio (BMI-adjusted)	rs59888683	15	79049464	T	C	0.1772	0.0142	0.0024	0.648071	0.999488	-7.73618e-16
Waist:hip ratio (BMI-adjusted)	rs8024294	15	94023132	A	G	0.1114	0.0177	0.0029	0.459141	0.985002	9.79916e-15
Waist:hip ratio (BMI-adjusted)	rs13379794	15	98367100	A	G	0.3945	0.0109	0.0018	0.927201	0.995966	-5.15745e-15
Waist:hip ratio (BMI-adjusted)	rs12325187	16	3364997	C	G	0.7323	0.0127	0.0021	0.29139	0.990664	6.44682e-15
Waist:hip ratio (BMI-adjusted)	rs2387280	16	4339684	A	T	0.7585	0.0178	0.0023	0.514839	0.986631	-8.52269e-14
Waist:hip ratio (BMI-adjusted)	rs1139653	16	4484396	A	T	0.2851	0.0181	0.002	0.209462	1	0
Waist:hip ratio (BMI-adjusted)	rs7102	16	11642242	C	T	0.646	0.0115	0.0018	0.398362	0.991362	2.11456e-14
Waist:hip ratio (BMI-adjusted)	rs8054299	16	53498655	C	G	0.6861	0.0146	0.0019	0.267644	0.999512	-2.57873e-15
Waist:hip ratio (BMI-adjusted)	rs11574514	16	67971380	C	T	0.041	0.0285	0.0043	0.385033	1	0
Waist:hip ratio (BMI-adjusted)	rs2925979	16	81534790	T	C	0.2959	0.0265	0.0019	0.321304	1	0
Waist:hip ratio (BMI-adjusted)	rs7198287	16	85258191	C	T	0.218	0.0137	0.0022	0.438555	0.994947	-2.57873e-16
Waist:hip ratio (BMI-adjusted)	rs7225453	17	3960620	C	T	0.825	0.0145	0.0023	0.546718	0.998683	2.57873e-15
Waist:hip ratio (BMI-adjusted)	rs727428	17	7537792	T	C	0.454	0.0158	0.0018	0.548428	1	0
Waist:hip ratio (BMI-adjusted)	rs1561	17	8263334	T	C	0.0705	0.0216	0.0035	0.324942	0.931052	3.14605e-14
Waist:hip ratio (BMI-adjusted)	rs4646342	17	17493272	G	A	0.4536	0.0172	0.0018	0.322596	0.976504	-4.6675e-14
Waist:hip ratio (BMI-adjusted)	rs62070804	17	27889643	T	C	0.0177	0.0469	0.0075	0.0140238	1	0
Waist:hip ratio (BMI-adjusted)	rs72823057	17	40567260	C	G	0.0731	0.0294	0.0038	1	0.983064	2.57873e-15
Waist:hip ratio (BMI-adjusted)	rs8080903	17	43996140	C	T	0.4347	0.0146	0.0018	0.980608	0.981036	1.98562e-14
Waist:hip ratio (BMI-adjusted)	rs4794033	17	47358481	G	A	0.1012	0.0194	0.003	0.360669	0.989344	-4.89958e-15
Waist:hip ratio (BMI-adjusted)	rs8074638	17	53731579	A	G	0.191	0.0157	0.0023	0.879045	0.981686	3.66179e-14
Waist:hip ratio (BMI-adjusted)	rs757608	17	59497277	A	G	0.3207	0.0194	0.0018	0.211676	1	0
Waist:hip ratio (BMI-adjusted)	rs8066985	17	68453345	A	G	0.4878	0.0228	0.0017	0.0673405	0.997293	3.22341e-15
Waist:hip ratio (BMI-adjusted)	rs1029645	17	70295760	G	A	0.545	0.0129	0.0018	0.828587	0.99603	1.67617e-15
Waist:hip ratio (BMI-adjusted)	rs9909443	17	73308346	C	T	0.2251	0.0138	0.0021	0.309628	0.992881	7.60724e-15
Waist:hip ratio (BMI-adjusted)	rs4789261	17	74249394	C	G	0.0791	0.0286	0.0033	0.753267	0.997229	5.41533e-15
Waist:hip ratio (BMI-adjusted)	rs2376585	17	76417883	C	T	0.1963	0.0175	0.0023	0.609668	0.993903	-1.0057e-14
Waist:hip ratio (BMI-adjusted)	rs35344256	17	79934194	A	C	0.3042	0.0142	0.0021	0.17449	1	0
Waist:hip ratio (BMI-adjusted)	rs7235010	18	20724810	A	G	0.774	0.0186	0.0021	0.102247	0.999187	-1.28936e-16
Waist:hip ratio (BMI-adjusted)	rs1893781	18	42443643	A	C	0.1158	0.0175	0.0028	0.633366	0.997282	5.93107e-15
Waist:hip ratio (BMI-adjusted)	rs11082430	18	42752377	C	G	0.7379	0.0125	0.0021	0.0530912	0.99754	-5.15745e-16
Waist:hip ratio (BMI-adjusted)	rs12608426	18	46681664	A	G	0.0789	0.0249	0.0034	0.404484	0.999197	1.28936e-16
Waist:hip ratio (BMI-adjusted)	rs12454712	18	60845884	T	C	0.6243	0.017	0.0018	0.926755	1	0
Waist:hip ratio (BMI-adjusted)	rs12459350	19	2176586	A	G	0.5422	0.0141	0.0017	0.510081	0.999555	1.28936e-15
Waist:hip ratio (BMI-adjusted)	rs1035942	19	7199803	A	G	0.2746	0.0141	0.002	0.607263	0.997884	1.03149e-15
Waist:hip ratio (BMI-adjusted)	rs62621197	19	8670147	C	T	0.0361	0.0358	0.0055	0.207123	0.929644	2.0243e-14
Waist:hip ratio (BMI-adjusted)	rs889129	19	10070954	T	A	0.8774	0.0198	0.0029	0.18342	0.971746	-2.68188e-14
Waist:hip ratio (BMI-adjusted)	rs16978854	19	13139660	G	A	0.0374	0.0334	0.0048	0.0191013	0.99607	-3.35234e-15
Waist:hip ratio (BMI-adjusted)	rs7252102	19	17197012	G	A	0.7227	0.0141	0.002	0.721131	0.996879	2.06298e-15
Waist:hip ratio (BMI-adjusted)	rs12608504	19	18389135	A	G	0.3596	0.0258	0.0018	0.281579	0.998904	-1.54724e-15
Waist:hip ratio (BMI-adjusted)	rs11670056	19	18589943	C	T	0.0733	0.0237	0.0038	0.931924	1	0
Waist:hip ratio (BMI-adjusted)	rs73001065	19	19460541	C	G	0.0606	0.0219	0.0037	0.251696	0.995192	-3.86809e-15
Waist:hip ratio (BMI-adjusted)	rs3786897	19	33893008	G	A	0.5803	0.0279	0.0017	0.805058	0.997934	2.19192e-15
Waist:hip ratio (BMI-adjusted)	rs4420638	19	45422946	A	G	0.813	0.0229	0.0024	0.892206	1	0
Waist:hip ratio (BMI-adjusted)	rs73942938	19	46162346	C	T	0.7362	0.0146	0.0025	0.670174	0.996445	-1.54724e-15
Waist:hip ratio (BMI-adjusted)	rs8103017	19	55999142	G	C	0.7044	0.0196	0.0022	0.772973	0.985039	1.67617e-14
Waist:hip ratio (BMI-adjusted)	rs144033177	20	571467	C	A	0.9848	0.0526	0.0083	0.850123	0.953393	9.79916e-15
Waist:hip ratio (BMI-adjusted)	rs805768	20	5666891	T	C	0.2391	0.0179	0.0023	0.11045	0.991948	2.0243e-14
Waist:hip ratio (BMI-adjusted)	rs2145272	20	6626218	G	A	0.6367	0.0247	0.0018	0.556475	1	0
Waist:hip ratio (BMI-adjusted)	rs6040229	20	10883131	G	A	0.5481	0.0112	0.0018	0.750445	0.998833	2.06298e-15
Waist:hip ratio (BMI-adjusted)	rs1406948	20	33905619	G	A	0.3682	0.0159	0.0018	0.622463	0.995995	-6.44682e-15
Waist:hip ratio (BMI-adjusted)	rs910071	20	39213710	C	T	0.3151	0.0171	0.0019	0.07968	0.994861	-3.35234e-15
Waist:hip ratio (BMI-adjusted)	rs1997833	20	39690342	C	T	0.7071	0.0138	0.0019	0.604798	0.99901	-6.44682e-16
Waist:hip ratio (BMI-adjusted)	rs2236519	20	45529571	A	G	0.3693	0.0298	0.0019	0.678167	0.995348	-2.19192e-15
Waist:hip ratio (BMI-adjusted)	rs6018291	20	45756772	G	C	0.4453	0.0139	0.0018	0.66498	0.995559	-2.11456e-14
Waist:hip ratio (BMI-adjusted)	rs4371408	20	51024233	A	G	0.634	0.0164	0.0019	0.729193	0.999196	1.28936e-15
Waist:hip ratio (BMI-adjusted)	rs910382	20	51699189	G	A	0.4937	0.0187	0.0018	0.213322	0.992502	9.54129e-15
Waist:hip ratio (BMI-adjusted)	rs1328757	20	56135199	T	C	0.4745	0.0141	0.0018	0.00553684	0.993786	-1.08307e-14
Waist:hip ratio (BMI-adjusted)	rs8126001	20	62711459	C	T	0.4853	0.0164	0.002	0.809397	0.99344	-1.56013e-14
Waist:hip ratio (BMI-adjusted)	rs28451064	21	35593827	A	G	0.1268	0.018	0.003	0.953263	0.958454	1.49566e-14
Waist:hip ratio (BMI-adjusted)	rs2898237	21	36763769	A	G	0.6879	0.0118	0.0018	0.0803345	0.996481	3.73915e-15
Waist:hip ratio (BMI-adjusted)	rs2836141	21	39455061	T	C	0.5376	0.0154	0.0018	0.45798	0.997999	-9.02554e-16
Waist:hip ratio (BMI-adjusted)	rs11088991	21	46783285	T	C	0.4172	0.0125	0.002	0.941693	0.991234	-1.71485e-14
Waist:hip ratio (BMI-adjusted)	rs7279347	21	47537882	G	A	0.5064	0.0121	0.0018	0.0401003	0.994279	-9.02554e-15
Waist:hip ratio (BMI-adjusted)	rs2027982	22	31593435	C	T	0.4255	0.0121	0.0018	0.292559	0.999112	-1.4183e-15
Waist:hip ratio (BMI-adjusted)	rs801593	22	47195050	G	C	0.7396	0.0123	0.002	0.814895	1	0

## Sheet: Sup table 2
Cox's proportional Hazard Estimates between patients' characteristics polygenic scores and dCCB adverse events in UKB patients
Polygenic scores are in units of standard deviations
European-ancestry participants aged 40> with dCCB prescription in the available GP prescribing data
N- Total number of people, n- number of events, PGS - polygenic score, SBP - systolic blood pressure, DBP - diastolic blood pressure, BFM - body fat mass, WHR - waist to hip ratio, LPA - lipoprotein A, eGFR - estimated glomerular liltration rate
Heart failure, Chronoray Heart Disease and Chronic Kidney Disease are hopsital inpatient diagnosed; Discontinuation: patients having a date of last prescription at least 90 days prior to the censoring date which is either the date of deduction (removal from GP list, where available) or 28 February 2016 where no deduction date existed
P value BH: p value corrected for multiple testing using Benjamini-Hochberg correction
Outcome	Exposure	HR	0.95	CI	p.value	P value BH	N	n event	HR**	0.95	CI	p.value	N	n event	** Excluded HF diagnoses prior to the Dccb prescription
Heart failure	SBP PGS	1.00843	0.963084	1.05591	0.720709	0.784301	31051	1838	1.01148	0.964704	1.06053	0.636465	30819	1737
Heart failure	DBP PGS	0.954262	0.911665	0.998849	0.0444932	0.117589	31051	1838	0.941401	0.898224	0.986654	0.0117057	30819	1737
Heart failure	BFM PGS	1.12222	1.07163	1.1752	9.61959e-07	1.18647e-05	31051	1838	1.12533	1.07317	1.18003	1.08255e-06	30819	1737
Heart failure	WHR PGS	0.989381	0.945144	1.03569	0.647347	0.784301	31051	1838	0.985544	0.94024	1.03303	0.544171	30819	1737
Heart failure	Lean mass PGS	1.06134	1.01374	1.11117	0.010986	0.0451645	31051	1838	1.05919	1.01036	1.11038	0.0169443	30819	1737
Heart failure	Ca PGS	0.991106	0.946842	1.03744	0.701547	0.784301	31051	1838	0.98836	0.942965	1.03594	0.625475	30819	1737
Heart failure	LPA PGS	1.08886	1.04005	1.13997	0.000274601	0.00145146	31051	1838	1.08969	1.03947	1.14232	0.000359026	30819	1737
Heart failure	EGFR PGS	0.991341	0.946867	1.0379	0.710371	0.784301	31051	1838	0.985143	0.939694	1.03279	0.534488	30819	1737
Heart failure	HF PGS	1.14	1.09	1.19	9.7e-09	1.7945e-07	31051	1838	1.12	1.07	1.18	1.63e-06	30819	1737
Heart failure	Sodium PGS	1.0172	0.971635	1.0649	0.465804	0.68939	31051	1838	1.01501	0.96827	1.06401	0.535571	30819	1737
Coronary heart disease	SBP PGS	0.993609	0.967763	1.02015	0.63353	0.784301	30722	5555
Coronary heart disease	DBP PGS	0.971126	0.945962	0.996959	0.0287145	0.0885363	30722	5555
Coronary heart disease	BFM PGS	1.05041	1.02313	1.07842	0.000249215	0.00145146	30722	5555
Coronary heart disease	WHR PGS	1.00377	0.977683	1.03056	0.779193	0.823719	30722	5555
Coronary heart disease	Lean mass PGS	0.981251	0.955707	1.00748	0.15961	0.328087	30722	5555
Coronary heart disease	Ca PGS	1.01276	0.986514	1.03971	0.343879	0.605881	30722	5555
Coronary heart disease	LPA PGS	1.10723	1.07831	1.13692	4.53557e-14	1.6798e-12	30722	5555
Coronary heart disease	EGFR PGS	0.979194	0.953734	1.00533	0.117776	0.272356	30722	5555
Coronary heart disease	Sodium PGS	0.989588	0.963876	1.01599	0.435841	0.68939	30722	5555
Chronic kidney disease	SBP PGS	0.973054	0.934065	1.01367	0.190444	0.370865	31040	2315
Chronic kidney disease	DBP PGS	0.994794	0.955031	1.03621	0.801982	0.824259	31040	2315
Chronic kidney disease	BFM PGS	1.0433	1.00156	1.08678	0.0418516	0.117589	31040	2315
Chronic kidney disease	WHR PGS	0.989635	0.95006	1.03086	0.616809	0.784301	31040	2315
Chronic kidney disease	Lean mass PGS	1.03014	0.988994	1.07299	0.15334	0.328087	31040	2315
Chronic kidney disease	Ca PGS	1.00927	0.968971	1.05125	0.657071	0.784301	31040	2315
Chronic kidney disease	LPA PGS	0.990336	0.95076	1.03156	0.640705	0.784301	31040	2315
Chronic kidney disease	EGFR PGS	1.05574	1.01341	1.09985	0.00937853	0.0433757	31040	2315
Chronic kidney disease	Sodium PGS	1.00793	0.967604	1.04994	0.704588	0.784301	31040	2315
Discontinuation	SBP PGS	0.963445	0.944826	0.982432	0.000183877	0.00136069	32120	10095
Discontinuation	DBP PGS	0.978047	0.959153	0.997314	0.0257314	0.086551	32120	10095
Discontinuation	BFM PGS	1.03881	1.01873	1.05929	0.000131626	0.00121754	32120	10095
Discontinuation	WHR PGS	0.984399	0.965364	1.00381	0.114487	0.272356	32120	10095
Discontinuation	Lean mass PGS	1.02398	1.00418	1.04417	0.0173623	0.0642407	32120	10095
Discontinuation	Ca PGS	1.00748	0.987988	1.02736	0.45456	0.68939	32120	10095
Discontinuation	LPA PGS	0.99268	0.973542	1.01219	0.459509	0.68939	32120	10095
Discontinuation	EGFR PGS	1.01078	0.991174	1.03076	0.283395	0.52428	32120	10095
Discontinuation	Sodium PGS	1.00156	0.982177	1.02132	0.875909	0.875909	32120	10095

## Sheet: Sup table 3
Cox's proportional Hazard Estimates between patients' characteristics polygenic scores in tertiles and dCCB adverse events in UKB patients
sbp:systolic blood pressure, dbp:diastolic blood pressure, bfm:body fat mass, whr: waist-hip ratio, eGFR:estimated Glomerular Filtration Rate
European-ancestry participants aged 40> with dCCB prescription in the available GP prescribing data
N- Total number of people, n event - number of events, % - prevelance of the event
Heart failure, Chronoray Heart Disease and Chronic Kidney Disease are hopsital inpatient diagnosed; Discontinuation: patients having a date of last prescription at least 90 days prior to the censoring date which is either the date of deduction (removal from GP list, where available) or 28 February 2016 where no deduction date existed
polygenic score
_pgs_1	bottom third tertiles - lowest risk
_pgs_2	middle third tertiles
_pgs_3	top third tertiles- hishest risk
outcome	exposure	HF	0.95	CI	p.value	N	n event	%
Heart failure	sbp_pgs_1	ref				8879	519	5.85
Heart failure	sbp_pgs_2	0.95	0.85	1.07	0.4	10258	596	5.81
Heart failure	sbp_pgs_3	1.04	0.93	1.16	0.5	11929	738	6.19
Heart failure	dbp_pgs_1	ref				9349	563	6.02
Heart failure	dbp_pgs_2	1.08	0.97	1.21	0.2	10270	667	6.49
Heart failure	dbp_pgs_3	0.9	0.8	1	0.06	11447	623	5.44
Heart failure	bfm_pgs_1	ref				9507	483	5.08
Heart failure	bfm_pgs_2	1.15	1.02	1.3	0.02	10379	611	5.89
Heart failure	bfm_pgs_3	1.31	1.17	1.47	4e-06	11180	759	6.79
Heart failure	whr_pgs_1	ref				10196	619	6.07
Heart failure	whr_pgs_2	0.97	0.86	1.08	0.5	10406	611	5.87
Heart failure	whr_pgs_3	0.96	0.86	1.08	0.5	10464	623	5.95
Heart failure	lean_mass_pgs_1	ref				10698	603	5.64
Heart failure	lean_mass_pgs_2	1	0.89	1.12	1	10507	608	5.79
Heart failure	lean_mass_pgs_3	1.14	1.02	1.27	0.02	9861	642	6.51
Heart failure	calcium_pgs_1	ref				9958	601	6.04
Heart failure	calcium_pgs_2	0.97	0.86	1.09	0.6	9746	577	5.92
Heart failure	calcium_pgs_3	0.97	0.87	1.08	0.6	11362	675	5.94
Heart failure	lipoproteina_pgs_1	ref				10433	583	5.59
Heart failure	lipoproteina_pgs_2	1	0.89	1.13	1	10005	559	5.59
Heart failure	lipoproteina_pgs_3	1.2	1.07	1.34	0.001	10628	711	6.69
Heart failure	eGFR_pgs_1	ref				10333	625	6.05
Heart failure	eGFR_pgs_2	0.99	0.89	1.11	0.9	10337	626	6.06
Heart failure	eGFR_pgs_3	0.93	0.84	1.05	0.2	10396	602	5.79
Heart failure	sodium_pgs_1	ref				10406	619	5.95
Heart failure	sodium_pgs_2	0.98	0.87	1.09	0.7	10571	613	5.8
Heart failure	sodium_pgs_3	1.04	0.93	1.16	0.5	10089	621	6.16
Heart failure	heart_failure_pgs_1	ref				9807	501	5.11
Heart failure	heart_failure_pgs_2	1.16	1.03	1.3	0.02	10426	615	5.9
Heart failure	heart_failure_pgs_3	1.34	1.2	1.5	4e-07	10833	737	6.8
Discontinuation	sbp_pgs_1	ref				9210	2937	31.89
Discontinuation	sbp_pgs_2	0.97	0.92	1.02	0.2	10579	3351	31.68
Discontinuation	sbp_pgs_3	0.92	0.88	0.97	0.0009	12331	3807	30.87
Discontinuation	dbp_pgs_1	ref				9650	3058	31.69
Discontinuation	dbp_pgs_2	0.97	0.92	1.01	0.2	10611	3324	31.33
Discontinuation	dbp_pgs_3	0.95	0.9	0.99	0.03	11859	3713	31.31
Discontinuation	bfm_pgs_1	ref				9875	2929	29.66
Discontinuation	bfm_pgs_2	1.07	1.02	1.13	0.005	10745	3394	31.59
Discontinuation	bfm_pgs_3	1.1	1.05	1.15	0.0001	11500	3772	32.8
Discontinuation	whr_pgs_1	ref				10554	3345	31.69
Discontinuation	whr_pgs_2	1	0.95	1.04	0.9	10725	3399	31.69
Discontinuation	whr_pgs_3	0.97	0.92	1.01	0.2	10841	3351	30.91
Discontinuation	lean_mass_pgs_1	ref				11067	3434	31.03
Discontinuation	lean_mass_pgs_2	0.99	0.94	1.04	0.7	10836	3345	30.87
Discontinuation	lean_mass_pgs_3	1.05	1	1.1	0.05	10217	3316	32.46
Discontinuation	calcium_pgs_1	ref				10266	3192	31.09
Discontinuation	calcium_pgs_2	0.99	0.94	1.04	0.7	10091	3174	31.45
Discontinuation	calcium_pgs_3	1.01	0.96	1.06	0.7	11763	3729	31.7
Discontinuation	lipoproteina_pgs_1	ref				10815	3390	31.35
Discontinuation	lipoproteina_pgs_2	0.99	0.95	1.04	0.8	10358	3227	31.15
Discontinuation	lipoproteina_pgs_3	1	0.95	1.05	0.9	10947	3478	31.77
Discontinuation	eGFR_pgs_1	ref				10697	3343	31.25
Discontinuation	eGFR_pgs_2	0.97	0.93	1.02	0.3	10628	3297	31.02
Discontinuation	eGFR_pgs_3	1.02	0.98	1.07	0.3	10795	3455	32.01
Discontinuation	sodium_pgs_1	ref				10721	3358	31.32
Discontinuation	sodium_pgs_2	0.99	0.95	1.04	0.7	10882	3436	31.58
Discontinuation	sodium_pgs_3	1	0.95	1.04	0.8	10517	3301	31.39
Coronary heart disease	sbp_pgs_1	ref				8879	1699	19.14
Coronary heart disease	sbp_pgs_2	0.96	0.9	1.03	0.3	10258	1933	18.84
Coronary heart disease	sbp_pgs_3	0.98	0.92	1.04	0.5	11929	2267	19
Coronary heart disease	dbp_pgs_1	ref				9349	1784	19.08
Coronary heart disease	dbp_pgs_2	1.03	0.97	1.1	0.4	10270	2020	19.67
Coronary heart disease	dbp_pgs_3	0.94	0.89	1.01	0.08	11447	2095	18.3
Coronary heart disease	bfm_pgs_1	ref				9507	1684	17.71
Coronary heart disease	bfm_pgs_2	1.07	1	1.14	0.04	10379	1967	18.95
Coronary heart disease	bfm_pgs_3	1.13	1.06	1.21	0.0001	11180	2248	20.11
Coronary heart disease	whr_pgs_1	ref				10196	1970	19.32
Coronary heart disease	whr_pgs_2	0.95	0.89	1.01	0.1	10406	1919	18.44
Coronary heart disease	whr_pgs_3	0.98	0.92	1.04	0.6	10464	2010	19.21
Coronary heart disease	lean_mass_pgs_1	ref				10698	2060	19.26
Coronary heart disease	lean_mass_pgs_2	0.96	0.9	1.02	0.2	10507	1976	18.81
Coronary heart disease	lean_mass_pgs_3	0.96	0.9	1.03	0.2	9861	1863	18.89
Coronary heart disease	calcium_pgs_1	ref				9958	1846	18.54
Coronary heart disease	calcium_pgs_2	1.05	0.99	1.12	0.1	9746	1894	19.43
Coronary heart disease	calcium_pgs_3	1.02	0.96	1.09	0.5	11362	2159	19
Coronary heart disease	lipoproteina_pgs_1	ref				10433	1826	17.5
Coronary heart disease	lipoproteina_pgs_2	1.03	0.96	1.09	0.5	10005	1789	17.88
Coronary heart disease	lipoproteina_pgs_3	1.27	1.19	1.35	3e-14	10628	2284	21.49
Coronary heart disease	eGFR_pgs_1	ref				10333	2002	19.37
Coronary heart disease	eGFR_pgs_2	0.96	0.9	1.02	0.2	10337	1946	18.83
Coronary heart disease	eGFR_pgs_3	0.94	0.89	1	0.06	10396	1951	18.77
Coronary heart disease	sodium_pgs_1	ref				10406	2002	19.24
Coronary heart disease	sodium_pgs_2	0.99	0.93	1.06	0.8	10571	2014	19.05
Coronary heart disease	sodium_pgs_3	0.97	0.91	1.03	0.3	10089	1883	18.66
Chronic kidney disease	sbp_pgs_1	ref				8879	690	7.77
Chronic kidney disease	sbp_pgs_2	0.91	0.82	1	0.06	10258	751	7.32
Chronic kidney disease	sbp_pgs_3	0.94	0.85	1.04	0.2	11929	900	7.54
Chronic kidney disease	dbp_pgs_1	ref				9349	704	7.53
Chronic kidney disease	dbp_pgs_2	1.02	0.92	1.13	0.8	10270	790	7.69
Chronic kidney disease	dbp_pgs_3	0.97	0.88	1.07	0.5	11447	847	7.4
Chronic kidney disease	bfm_pgs_1	ref				9507	680	7.15
Chronic kidney disease	bfm_pgs_2	1.05	0.95	1.16	0.4	10379	778	7.5
Chronic kidney disease	bfm_pgs_3	1.09	0.98	1.2	0.1	11180	883	7.9
Chronic kidney disease	whr_pgs_1	ref				10196	771	7.56
Chronic kidney disease	whr_pgs_2	0.99	0.89	1.09	0.8	10406	777	7.47
Chronic kidney disease	whr_pgs_3	0.99	0.9	1.09	0.8	10464	793	7.58
Chronic kidney disease	lean_mass_pgs_1	ref				10698	732	6.84
Chronic kidney disease	lean_mass_pgs_2	1.22	1.11	1.35	6e-05	10507	887	8.44
Chronic kidney disease	lean_mass_pgs_3	1.05	0.95	1.17	0.3	9861	722	7.32
Chronic kidney disease	calcium_pgs_1	ref				9958	715	7.18
Chronic kidney disease	calcium_pgs_2	1.1	1	1.22	0.06	9746	778	7.98
Chronic kidney disease	calcium_pgs_3	1.03	0.94	1.14	0.5	11362	848	7.46
Chronic kidney disease	lipoproteina_pgs_1	ref				10433	805	7.72
Chronic kidney disease	lipoproteina_pgs_2	0.93	0.84	1.03	0.1	10005	718	7.18
Chronic kidney disease	lipoproteina_pgs_3	0.98	0.89	1.09	0.8	10628	818	7.7
Chronic kidney disease	eGFR_pgs_1	ref				10333	726	7.03
Chronic kidney disease	eGFR_pgs_2	1.07	0.97	1.19	0.2	10337	787	7.61
Chronic kidney disease	eGFR_pgs_3	1.12	1.01	1.24	0.03	10396	828	7.96
Chronic kidney disease	sodium_pgs_1	ref				10406	769	7.39
Chronic kidney disease	sodium_pgs_2	1.01	0.91	1.11	0.9	10571	794	7.51
Chronic kidney disease	sodium_pgs_3	1.04	0.94	1.15	0.5	10089	778	7.71

## Sheet: Sup table 4
Cox Proportional-hazards models of between heart failure+discontinuation and different risk groups
Time to event analyses between outcomes and
1)	pharmacogenetic variants only (rs877087 T for heart failure and rs10898815 A for discontinuation) versus no variant
2)	polygenic score high risk only (either or all top third and not any bottom third; body fat mass+ lean mass+ lipoprotein A for heart failure and body fat mass for discontinuation) versus low risk score (either or all bottom third and not any top third)
3)	polygenic score and pharmacogenetic variant together
in European-like aged 40+ years patients with at least two dCCB prescription. The models are adjusted for sex, age at first dCCB prescription and principal genetic components.
outcome	exposure	HR	0.95	CI	p.value	n	n_cases	% n in N
HES Heart Failure	No rs877087 T allele	ref				9089	495	5.4
HES Heart Failure	rs877087 T allele	1.13	1.02	1.26	0.02	21977	1358	6.2
HES Heart Failure	Low risk PGS	ref				8173	404	4.9
HES Heart Failure	High risk PGS	1.39	1.22	1.58	5x10-7	8256	576	7
HES Heart Failure	Low risk PGS - No T allele	ref				2447	110	4.5
HES Heart Failure	Low risk PGS - T allele	1.11	0.89	1.38	0.37	5726	294	5.1
HES Heart Failure	High risk PGS - No T allele	1.35	1.05	1.72	0.02	2452	153	6.2
HES Heart Failure	High risk PGS - T allele	1.55	1.26	1.91	4x10-5	5804	423	7.3
Discontinuation	No rs10898815 A allele	ref				8164	2461	30.1
Discontinuation	rs10898815 A allele	1.07	1.02	1.12	4x10-3	23909	7617	31.9
Discontinuation	Low risk PGS	ref				10693	3173	29.6736
Discontinuation	High risk PGS	1.09559	1.04415	1.14957	2x10-4	10698	3507	32.7818
Discontinuation	Low risk PGS - No A allele	ref				2738	798	29.1454
Discontinuation	Low risk PGS - A allele	1.04367	0.963201	1.13086	0.296446	7942	2369	29.8288
Discontinuation	High risk PGS - No A allele	1.06224	0.964158	1.1703	0.22188	2716	842	31.0015
Discontinuation	High risk PGS - A allele	1.15594	1.06795	1.25118	3x10-4	7964	2659	33.3877

## Sheet: Sup table 5
Two sample Mendelian Randomization analysis results for body fat mass and outcomes
	Body fat mass is primary exposure with sample overlap (target and base data are from UK Biobank)
	*We excluded instruments with body-fat-mass-p>1x10-9
			Without correction			Winner's curse correction			Strong instrument only*
Outcome	exposure || IEU Open GWAS id	method	Beta	SE	pval	Beta	SE	pval	Beta	SE	pval
Heart failure
pleiotropy (p=0.7)	Whole body fat mass || id:ukb-b-19393	MR Egger	0.82	0.3	0.01	0.81523	0.298507	0.00662287	0.771039	0.333611	0.021474
	Whole body fat mass || id:ukb-b-19393	Weighted median	0.69	0.2	0.0005	0.693502	0.199526	0.000509438	0.692141	0.192103	0.000314599
	Whole body fat mass || id:ukb-b-19393	Inverse variance weighted	0.71	0.12	1.02e-08	0.705169	0.123126	1.02087e-08	0.698531	0.12426	1.8926e-08
	Whole body fat mass || id:ukb-b-19393	Simple mode	0.76	0.57	0.18	0.764822	0.565631	0.177167	0.697745	0.59103	0.238675
	Whole body fat mass || id:ukb-b-19393	Weighted mode	0.76	0.41	0.07	0.764822	0.413784	0.0653633	0.780691	0.407312	0.0561875
Discontinuation
pleiotropy (p=0.8)	Whole body fat mass || id:ukb-b-19393	MR Egger	0.18	0.13	0.16	0.182722	0.129277	0.158393	0.177015	0.146424	0.227607
	Whole body fat mass || id:ukb-b-19393	Weighted median	0.14	0.09	0.12	0.139256	0.0885246	0.115702	0.146765	0.0880119	0.0954044
	Whole body fat mass || id:ukb-b-19393	Inverse variance weighted	0.21	0.05	0.0001	0.212015	0.0533434	7.05177e-05	0.208008	0.0545736	0.000138115
	Whole body fat mass || id:ukb-b-19393	Simple mode	0.13	0.23	0.57	0.132319	0.232985	0.570434	0.29145	0.236745	0.219219
	Whole body fat mass || id:ukb-b-19393	Weighted mode	0.11	0.15	0.49	0.107836	0.154446	0.485492	0.109768	0.164563	0.505246
Coronary heart disease
pleiotropy (p=0.2)	Whole body fat mass || id:ukb-b-19393	MR Egger	0.39	0.17	0.02	0.386803	0.167304	0.0213397	0.397174	0.18896	0.0363637
	Whole body fat mass || id:ukb-b-19393	Weighted median	0.13	0.12	0.29	0.13009	0.123934	0.293868	0.130086	0.119394	0.275912
	Whole body fat mass || id:ukb-b-19393	Inverse variance weighted	0.18	0.07	0.01	0.178579	0.0692146	0.00987788	0.180558	0.070613	0.0105577
	Whole body fat mass || id:ukb-b-19393	Simple mode	-0.04	0.31	0.9	-0.0393394	0.305621	0.897651	-0.0200236	0.327325	0.95126
	Whole body fat mass || id:ukb-b-19393	Weighted mode	0.06	0.2	0.74	0.0638901	0.195957	0.744581	0.0840767	0.198091	0.67154
